# Supplementary material for: Crystal structure of 6-chloro-5-iso­propyl­pyrimidine-2,4(1H,3H)-dione
Source: Acta Crystallogr Sect E Struct Rep Online. 2014 Oct 4;70(Pt 11):o1144–5. doi: 10.1107/S1600536814021382 (PMC4257309; doi:10.1107/S1600536814021382)
Supplement: Supplementary file 1 [file e-70-o1144-sup1.cif]

##############################################################################
#                                                                            #
# This CIF contains the data in a paper accepted for publication in          #
# Acta Crystallographica Section E. It conforms to the requirements of       #
# Notes for Authors for Acta Crystallographica Section E, and has been       #
# peer reviewed under the auspices of the IUCr Commission on Journals.       #
#                                                                            #
# Full details of the Crystallographic Information File format               #
# are given in the paper "The Crystallographic Information File (CIF):       #
# a New Standard Archive File for Crystallography" by S. R. Hall, F. H.      #
# Allen and I. D. Brown [Acta Cryst. (1991), A47, 655-685].                  #
#                                                                            #
# The current version of the core CIF dictionary is obtainable from          #
# ftp://ftp.iucr.org/pub/cif_core.dic.                                       #
#                                                                            #
# Software is freely available for graphical display of the structure(s)     #
# in this CIF. For information consult the CIF software page                 #
# http://www.iucr.org/resources/cif/software.                                #
#                                                                            #
# This file may be used for bona fide research purposes within the           #
# scientific community so long as proper attribution is given to the journal # 
# article from which it was obtained.                                        #
#                                                                            #
##############################################################################
data_global
_audit_creation_method     'form.cif (version 2.0)'
_journal_data_validation_number     ?
_journal_date_recd_electronic     2014-09-23
_journal_date_accepted     2014-09-26
_journal_name_full     'Acta Crystallographica, Section E'
_journal_year     2014
_journal_volume     70
_journal_issue     11
_journal_page_first     o1144
_journal_page_last     o1145
_journal_paper_category     HO
_journal_paper_doi     10.1107/S1600536814021382
_journal_coeditor_code     SJ5429
_publ_contact_author_name     'Prof. Fun Hoong-Kun'
_publ_contact_author_address
;
     Department of Pharmaceutical Chemistry,
     College of Pharmacy,
     King Saud University,
     P.O.Box 2457, Riaydh 11451,
     Saudi Arabia
;
_publ_contact_author_email     'hfun.c@ksu.edu.sa'
_publ_contact_author_fax     '+966 146-76220'
_publ_contact_author_phone     '+966 146-77335'
_publ_section_title
;
Crystal structure of
6-chloro-5-isopropylpyrimidine-2,4(1<i>H</i>,3<i>H</i>)-dione
;
loop_
    _publ_author_name
    _publ_author_footnote
    _publ_author_address
    'Nadia G. Haress' ?
;     Department of Pharmaceutical Chemistry,
     College of Pharmacy,
     King Saud University,
     PO Box 2457, Riaydh 11451,
     Saudi Arabia
;
    'Hazem A. Ghabbour' ?
;     Department of Pharmaceutical Chemistry,
     College of Pharmacy,
     King Saud University,
     PO Box 2457, Riaydh 11451,
     Saudi Arabia
;
    'Ali A. El-Emam'
;
     Additonal correspondence author, e-mail: elemam5@hotmail.com.
;
;     Department of Pharmaceutical Chemistry,
     College of Pharmacy,
     King Saud University,
     PO Box 2457, Riaydh 11451,
     Saudi Arabia
     King Abdullah Institute for Nanotechnology (KAIN),
     King Saud University,
     Riyadh 11451,
     Saudi Arabia
;
    'Chidan Kumar, C. S.'
;
      Thomson Reuters ResearcherID: C-3194-2011.
;
;    X-ray Crystallography Unit,
     School of Physics,
     Universiti Sains Malaysia,
     11800 USM, Penang,
     Malaysia
;
    'Hoong-Kun Fun'
;
      Thomson Reuters ResearcherID: A-3561-2009.
;
;     Department of Pharmaceutical Chemistry,
     College of Pharmacy,
     King Saud University,
     PO Box 2457, Riaydh 11451,
     Saudi Arabia
     X-ray Crystallography Unit,
     School of Physics,
     Universiti Sains Malaysia,
     11800 USM, Penang,
     Malaysia
;
data_I
_database_code_depnum_ccdc_archive 'CCDC 1026350'
_audit_creation_method     SHELXL-97
_chemical_name_systematic
;
6-Chloro-5-isopropylpyrimidine-2,4(1<i>H</i>,3<i>H</i>)-dione
;
_chemical_name_common     ?
_chemical_formula_moiety     'C7 H9 Cl N2 O2'
_chemical_formula_sum     'C7 H9 Cl N2 O2'
_chemical_formula_iupac     'C7 H9 Cl N2 O2'
_chemical_formula_weight     188.61
_chemical_melting_point     ?
_symmetry_cell_setting     monoclinic
_symmetry_space_group_name_H-M     'P 21/c'
_symmetry_space_group_name_Hall     '-P 2ybc'
loop_
    _symmetry_equiv_pos_as_xyz
    'x, y, z'
    '-x, y+1/2, -z+1/2'
    '-x, -y, -z'
    'x, -y-1/2, z-1/2'
_cell_length_a     11.2244(4)
_cell_length_b     6.8288(3)
_cell_length_c     11.6641(5)
_cell_angle_alpha     90.00
_cell_angle_beta     104.577(2)
_cell_angle_gamma     90.00
_cell_volume     865.26(6)
_cell_formula_units_Z     4
_cell_measurement_reflns_used     3341
_cell_measurement_theta_min     3.92
_cell_measurement_theta_max     69.37
_cell_measurement_temperature     296(2)
_exptl_crystal_description     'block'
_exptl_crystal_colour     'colourless'
_exptl_crystal_size_max     0.45
_exptl_crystal_size_mid     0.28
_exptl_crystal_size_min     0.26
_exptl_crystal_density_diffrn     1.448
_exptl_crystal_density_meas     ?
_exptl_crystal_density_method     'not measured'
_exptl_crystal_F_000     392
_exptl_absorpt_coefficient_mu     3.619
_exptl_absorpt_correction_type     multi-scan
_exptl_absorpt_process_details
;
(<i>SADABS</i>; Bruker, 2009)
;
_exptl_absorpt_correction_T_min     0.2921
_exptl_absorpt_correction_T_max     0.4576
_exptl_special_details     ?
_diffrn_ambient_temperature     296(2)
_diffrn_radiation_type     CuK\a
_diffrn_radiation_wavelength     1.54178
_diffrn_radiation_source     'fine-focus sealed tube'
_diffrn_radiation_monochromator     graphite
_diffrn_measurement_device_type     'Bruker APEXII CCD'
_diffrn_measurement_method     '\f and \w scans'
_diffrn_detector_area_resol_mean     ?
_diffrn_reflns_number     5647
_diffrn_reflns_av_R_equivalents     0.0272
_diffrn_reflns_av_sigmaI/netI     0.0179
_diffrn_reflns_theta_min     4.07
_diffrn_reflns_theta_max     69.70
_diffrn_reflns_theta_full     69.70
_diffrn_measured_fraction_theta_max     0.952
_diffrn_measured_fraction_theta_full     0.952
_diffrn_reflns_limit_h_min     -12
_diffrn_reflns_limit_h_max     13
_diffrn_reflns_limit_k_min     -8
_diffrn_reflns_limit_k_max     7
_diffrn_reflns_limit_l_min     -13
_diffrn_reflns_limit_l_max     10
_diffrn_standards_number     0
_diffrn_standards_interval_count     ?
_diffrn_standards_interval_time     ?
_diffrn_standards_decay_%     ?
_refine_special_details
;
Refinement of <i>F</i>^2^ against ALL reflections. The weighted <i>R</i>-factor
<i>wR</i> and goodness of fit <i>S</i> are based on <i>F</i>^2^, conventional
<i>R</i>-factors <i>R</i> are based on <i>F</i>, with <i>F</i> set to zero for
negative <i>F</i>^2^. The threshold expression of <i>F</i>^2^ >
\s(<i>F</i>^2^) is used only for calculating <i>R</i>-factors(gt) <i>etc</i>.
and is not relevant to the choice of reflections for refinement.
<i>R</i>-factors based on <i>F</i>^2^ are statistically about twice as large
as those based on <i>F</i>, and <i>R</i>- factors based on ALL data will be
even larger.
;
_reflns_number_total     1553
_reflns_number_gt     1444
_reflns_threshold_expression     'I > 2\s(I)'
_refine_ls_structure_factor_coef     Fsqd
_refine_ls_matrix_type     full
_refine_ls_R_factor_all     0.0414
_refine_ls_R_factor_gt     0.0395
_refine_ls_wR_factor_gt     0.1120
_refine_ls_wR_factor_ref     0.1138
_refine_ls_goodness_of_fit_ref     1.055
_refine_ls_restrained_S_all     1.055
_refine_ls_number_reflns     1553
_refine_ls_number_parameters     122
_refine_ls_number_restraints     0
_refine_ls_hydrogen_treatment     mixed
_refine_ls_weighting_scheme     calc
_refine_ls_weighting_details
         'calc w=1/[\s^2^(Fo^2^)+(0.0664P)^2^+0.3263P] where P=(Fo^2^+2Fc^2^)/3'
_atom_sites_solution_hydrogens     geom
_atom_sites_solution_primary     direct
_atom_sites_solution_secondary     difmap
_refine_ls_shift/su_max     0.000
_refine_ls_shift/su_mean     0.000
_refine_diff_density_max     0.274
_refine_diff_density_min     -0.318
_refine_ls_extinction_method     SHELXL
_refine_ls_extinction_coef     0.0181(15)
_refine_ls_extinction_expression
                                  'Fc^*^=kFc[1+0.001xFc^2^\l^3^/sin(2\q)]^-1/4^'
loop_
    _atom_type_symbol
    _atom_type_description
    _atom_type_scat_dispersion_real
    _atom_type_scat_dispersion_imag
    _atom_type_scat_source
    'C' 'C' 0.0181 0.0091
                         'International Tables Vol C Tables 4.2.6.8 and 6.1.1.4'
    'H' 'H' 0.0000 0.0000
                         'International Tables Vol C Tables 4.2.6.8 and 6.1.1.4'
    'N' 'N' 0.0311 0.0180
                         'International Tables Vol C Tables 4.2.6.8 and 6.1.1.4'
    'O' 'O' 0.0492 0.0322
                         'International Tables Vol C Tables 4.2.6.8 and 6.1.1.4'
    'Cl' 'Cl' 0.3639 0.7018
                         'International Tables Vol C Tables 4.2.6.8 and 6.1.1.4'
_computing_data_collection
;
APEX2 (Bruker, 2009)
;
_computing_cell_refinement
;
SAINT (Bruker, 2009)
;
_computing_data_reduction
;
SAINT (Bruker, 2009)
;
_computing_structure_solution
;
SHELXS97 (Sheldrick, 2008)
;
_computing_structure_refinement
;
SHELXL97 (Sheldrick, 2008)
;
_computing_molecular_graphics
;
SHELXTL (Sheldrick, 2008)
;
_computing_publication_material
;
SHELXTL (Sheldrick, 2008) and PLATON (Spek, 2009)
;
loop_
    _atom_site_type_symbol
    _atom_site_label
    _atom_site_fract_x
    _atom_site_fract_y
    _atom_site_fract_z
    _atom_site_U_iso_or_equiv
    _atom_site_adp_type
    _atom_site_calc_flag
    _atom_site_refinement_flags
    _atom_site_occupancy
    _atom_site_symmetry_multiplicity
    _atom_site_disorder_assembly
    _atom_site_disorder_group
    Cl Cl1 0.20279(5) 0.71985(9) 0.34179(6) 0.0644(3) Uani d . 1 1 . .
    O O1 0.55744(12) 0.3674(2) 0.28760(12) 0.0465(4) Uani d . 1 1 . .
    O O2 0.35879(13) 0.0719(2) 0.53323(13) 0.0522(4) Uani d . 1 1 . .
    N N1 0.39383(14) 0.5227(2) 0.32786(14) 0.0386(4) Uani d . 1 1 . .
    N N2 0.45727(14) 0.2261(2) 0.41291(14) 0.0394(4) Uani d . 1 1 . .
    C C1 0.29636(16) 0.5181(3) 0.37878(16) 0.0371(4) Uani d . 1 1 . .
    C C2 0.47498(15) 0.3710(3) 0.33892(15) 0.0354(4) Uani d . 1 1 . .
    C C3 0.36295(16) 0.2134(3) 0.46972(15) 0.0371(4) Uani d . 1 1 . .
    C C4 0.27390(15) 0.3729(3) 0.44806(15) 0.0368(4) Uani d . 1 1 . .
    C C5 0.16037(17) 0.3635(3) 0.49593(17) 0.0437(5) Uani d . 1 1 . .
    C C6 0.1871(2) 0.3338(5) 0.6280(2) 0.0697(7) Uani d . 1 1 . .
    H H6A 0.2438 0.4322 0.6675 0.105 Uiso calc R 1 1 . .
    H H6B 0.2226 0.2065 0.6480 0.105 Uiso calc R 1 1 . .
    H H6C 0.1119 0.3437 0.6527 0.105 Uiso calc R 1 1 . .
    C C7 0.0719(2) 0.2127(5) 0.4302(3) 0.0815(9) Uani d . 1 1 . .
    H H7A 0.0568 0.2355 0.3465 0.122 Uiso calc R 1 1 . .
    H H7B -0.0041 0.2217 0.4533 0.122 Uiso calc R 1 1 . .
    H H7C 0.1065 0.0845 0.4486 0.122 Uiso calc R 1 1 . .
    H H1N1 0.403(2) 0.617(4) 0.2856(19) 0.043(6) Uiso d . 1 1 . .
    H H1N2 0.506(2) 0.132(4) 0.422(2) 0.059(7) Uiso d . 1 1 . .
    H H5 0.125(2) 0.489(4) 0.481(2) 0.058(7) Uiso d . 1 1 . .
loop_
    _atom_site_aniso_label
    _atom_site_aniso_U_11
    _atom_site_aniso_U_22
    _atom_site_aniso_U_33
    _atom_site_aniso_U_12
    _atom_site_aniso_U_13
    _atom_site_aniso_U_23
    Cl1 0.0662(4) 0.0486(4) 0.0892(5) 0.0249(2) 0.0395(3) 0.0243(3)
    O1 0.0481(7) 0.0421(8) 0.0587(9) 0.0001(6) 0.0307(6) -0.0012(6)
    O2 0.0522(8) 0.0506(9) 0.0614(9) 0.0157(6) 0.0286(6) 0.0227(7)
    N1 0.0458(8) 0.0321(8) 0.0424(9) 0.0018(6) 0.0197(7) 0.0042(6)
    N2 0.0394(8) 0.0381(8) 0.0451(9) 0.0095(7) 0.0187(7) 0.0061(6)
    C1 0.0392(9) 0.0358(9) 0.0379(10) 0.0053(7) 0.0124(7) -0.0011(7)
    C2 0.0373(8) 0.0343(9) 0.0365(9) -0.0012(7) 0.0129(7) -0.0044(7)
    C3 0.0376(9) 0.0394(10) 0.0361(10) 0.0033(7) 0.0125(7) 0.0025(7)
    C4 0.0380(9) 0.0393(10) 0.0346(9) 0.0044(7) 0.0120(7) 0.0005(7)
    C5 0.0420(9) 0.0460(11) 0.0485(11) 0.0095(8) 0.0215(8) 0.0060(8)
    C6 0.0585(13) 0.108(2) 0.0512(14) 0.0016(14) 0.0296(11) -0.0019(13)
    C7 0.0472(13) 0.120(3) 0.0849(19) -0.0208(14) 0.0314(13) -0.0335(17)
_geom_special_details
;
All e.s.d.'s (except the e.s.d. in the dihedral angle between two l.s. planes)
are estimated using the full covariance matrix. The cell e.s.d.'s are taken
into account individually in the estimation of e.s.d.'s in distances, angles
and torsion angles; correlations between e.s.d.'s in cell parameters are only
used when they are defined by crystal symmetry. An approximate (isotropic)
treatment of cell e.s.d.'s is used for estimating e.s.d.'s involving l.s.
planes.
;
loop_
    _geom_bond_atom_site_label_1
    _geom_bond_atom_site_label_2
    _geom_bond_site_symmetry_2
    _geom_bond_distance
    _geom_bond_publ_flag
    Cl1 C1 . 1.7200(18) ?
    O1 C2 . 1.222(2) ?
    O2 C3 . 1.226(2) ?
    N1 C2 . 1.364(2) ?
    N1 C1 . 1.370(2) ?
    N1 H1N1 . 0.83(2) ?
    N2 C2 . 1.360(2) ?
    N2 C3 . 1.386(2) ?
    N2 H1N2 . 0.84(3) ?
    C1 C4 . 1.342(3) ?
    C3 C4 . 1.457(2) ?
    C4 C5 . 1.516(2) ?
    C5 C7 . 1.500(3) ?
    C5 C6 . 1.507(3) ?
    C5 H5 . 0.95(3) ?
    C6 H6A . 0.9600 ?
    C6 H6B . 0.9600 ?
    C6 H6C . 0.9600 ?
    C7 H7A . 0.9600 ?
    C7 H7B . 0.9600 ?
    C7 H7C . 0.9600 ?
loop_
    _geom_angle_atom_site_label_1
    _geom_angle_atom_site_label_2
    _geom_angle_atom_site_label_3
    _geom_angle_site_symmetry_1
    _geom_angle_site_symmetry_3
    _geom_angle
    _geom_angle_publ_flag
    C2 N1 C1 . . 121.92(16) ?
    C2 N1 H1N1 . . 117.6(15) ?
    C1 N1 H1N1 . . 120.4(15) ?
    C2 N2 C3 . . 126.87(16) ?
    C2 N2 H1N2 . . 116.1(17) ?
    C3 N2 H1N2 . . 116.9(17) ?
    C4 C1 N1 . . 124.69(16) ?
    C4 C1 Cl1 . . 123.17(14) ?
    N1 C1 Cl1 . . 112.13(13) ?
    O1 C2 N2 . . 123.07(17) ?
    O1 C2 N1 . . 122.60(17) ?
    N2 C2 N1 . . 114.32(15) ?
    O2 C3 N2 . . 119.22(16) ?
    O2 C3 C4 . . 124.43(16) ?
    N2 C3 C4 . . 116.35(16) ?
    C1 C4 C3 . . 115.60(16) ?
    C1 C4 C5 . . 123.76(16) ?
    C3 C4 C5 . . 120.54(16) ?
    C7 C5 C6 . . 111.5(2) ?
    C7 C5 C4 . . 110.49(17) ?
    C6 C5 C4 . . 114.38(17) ?
    C7 C5 H5 . . 109.6(16) ?
    C6 C5 H5 . . 106.3(15) ?
    C4 C5 H5 . . 104.3(15) ?
    C5 C6 H6A . . 109.5 ?
    C5 C6 H6B . . 109.5 ?
    H6A C6 H6B . . 109.5 ?
    C5 C6 H6C . . 109.5 ?
    H6A C6 H6C . . 109.5 ?
    H6B C6 H6C . . 109.5 ?
    C5 C7 H7A . . 109.5 ?
    C5 C7 H7B . . 109.5 ?
    H7A C7 H7B . . 109.5 ?
    C5 C7 H7C . . 109.5 ?
    H7A C7 H7C . . 109.5 ?
    H7B C7 H7C . . 109.5 ?
loop_
    _geom_torsion_atom_site_label_1
    _geom_torsion_atom_site_label_2
    _geom_torsion_atom_site_label_3
    _geom_torsion_atom_site_label_4
    _geom_torsion_site_symmetry_1
    _geom_torsion_site_symmetry_2
    _geom_torsion_site_symmetry_3
    _geom_torsion_site_symmetry_4
    _geom_torsion
    _geom_torsion_publ_flag
    C2 N1 C1 C4 . . . . 3.4(3) ?
    C2 N1 C1 Cl1 . . . . -175.53(14) ?
    C3 N2 C2 O1 . . . . -176.48(18) ?
    C3 N2 C2 N1 . . . . 4.4(3) ?
    C1 N1 C2 O1 . . . . 175.02(17) ?
    C1 N1 C2 N2 . . . . -5.8(2) ?
    C2 N2 C3 O2 . . . . 179.34(18) ?
    C2 N2 C3 C4 . . . . -0.3(3) ?
    N1 C1 C4 C3 . . . . 1.0(3) ?
    Cl1 C1 C4 C3 . . . . 179.85(13) ?
    N1 C1 C4 C5 . . . . -175.22(17) ?
    Cl1 C1 C4 C5 . . . . 3.6(3) ?
    O2 C3 C4 C1 . . . . 177.94(19) ?
    N2 C3 C4 C1 . . . . -2.5(2) ?
    O2 C3 C4 C5 . . . . -5.7(3) ?
    N2 C3 C4 C5 . . . . 173.89(16) ?
    C1 C4 C5 C7 . . . . 105.3(2) ?
    C3 C4 C5 C7 . . . . -70.8(3) ?
    C1 C4 C5 C6 . . . . -128.0(2) ?
    C3 C4 C5 C6 . . . . 56.0(3) ?
loop_
    _geom_hbond_atom_site_label_D
    _geom_hbond_atom_site_label_H
    _geom_hbond_atom_site_label_A
    _geom_hbond_site_symmetry_A
    _geom_hbond_distance_DH
    _geom_hbond_distance_HA
    _geom_hbond_distance_DA
    _geom_hbond_angle_DHA
    _geom_hbond_publ_flag
    N1 H1N1 O1 2_655 0.83(3) 2.01(3) 2.833(2) 169(2) yes
    N2 H1N2 O2 3_656 0.83(3) 2.03(3) 2.854(2) 171(2) yes
    C5 H5 Cl1 . 0.94(3) 2.57(2) 3.132(2) 118.7(17) yes
    C6 H6A O1 3_666 0.9600 2.5600 3.455(3) 156.00 yes
    C6 H6B O2 . 0.9600 2.4500 3.034(3) 119.00 yes
_iucr_refine_instructions_details
;
TITL PY34_0m in P2(1)/c (RT)
CELL 1.54178  11.2244   6.8288  11.6641  90.000 104.577  90.000
ZERR    4.00   0.0004   0.0003   0.0005   0.000   0.002   0.000
LATT  1
SYMM -X, 0.5+Y, 0.5-Z
SFAC C H N O CL
UNIT 28 36 8 8 4
TEMP 23.000
SIZE 0.256 0.278 0.451
L.S. 10
BOND $H
FMAP 2
ACTA
CONF
PLAN 20
WGHT    0.066400    0.326300
EXTI    0.018088
FVAR       0.35560
CL1   5    0.202794    0.719847    0.341792    11.00000    0.06623    0.04862 =
         0.08919    0.02426    0.03951    0.02491
O1    4    0.557438    0.367423    0.287597    11.00000    0.04806    0.04212 =
         0.05874   -0.00117    0.03071    0.00013
O2    4    0.358793    0.071927    0.533228    11.00000    0.05217    0.05062 =
         0.06143    0.02273    0.02862    0.01573
N1    3    0.393829    0.522716    0.327863    11.00000    0.04578    0.03210 =
         0.04244    0.00417    0.01971    0.00176
N2    3    0.457270    0.226084    0.412907    11.00000    0.03945    0.03807 =
         0.04509    0.00605    0.01868    0.00955
C1    1    0.296359    0.518132    0.378777    11.00000    0.03920    0.03580 =
         0.03786   -0.00106    0.01240    0.00529
C2    1    0.474984    0.371010    0.338917    11.00000    0.03734    0.03429 =
         0.03652   -0.00442    0.01289   -0.00117
C3    1    0.362954    0.213427    0.469718    11.00000    0.03760    0.03944 =
         0.03610    0.00252    0.01247    0.00329
C4    1    0.273898    0.372931    0.448056    11.00000    0.03796    0.03932 =
         0.03457    0.00053    0.01197    0.00441
C5    1    0.160366    0.363522    0.495927    11.00000    0.04199    0.04603 =
         0.04849    0.00595    0.02155    0.00951
C6    1    0.187085    0.333780    0.628013    11.00000    0.05855    0.10800 =
         0.05118   -0.00191    0.02959    0.00164
AFIX  33
H6A   2    0.243775    0.432242    0.667500    11.00000   -1.50000
H6B   2    0.222577    0.206502    0.647957    11.00000   -1.50000
H6C   2    0.111919    0.343654    0.652702    11.00000   -1.50000
AFIX   0
C7    1    0.071921    0.212724    0.430155    11.00000    0.04718    0.12032 =
         0.08486   -0.03355    0.03140   -0.02085
AFIX  33
H7A   2    0.056800    0.235524    0.346509    11.00000   -1.50000
H7B   2   -0.004139    0.221662    0.453310    11.00000   -1.50000
H7C   2    0.106514    0.084500    0.448563    11.00000   -1.50000
AFIX   0
H1N1  2    0.402941    0.616610    0.285578    11.00000    0.04261
H1N2  2    0.506496    0.131884    0.421731    11.00000    0.05867
H5    2    0.124849    0.489424    0.480754    11.00000    0.05839
HKLF 4
REM  PY34_0m in P2(1)/c (RT)
REM R1 =  0.0395 for   1444 Fo > 4sig(Fo)  and  0.0414 for all   1553 data
REM    122 parameters refined using      0 restraints
END
WGHT      0.0638      0.3203
REM Highest difference peak  0.274,  deepest hole -0.318,  1-sigma level  0.045
Q1    1   0.1824  0.6220  0.2902  11.00000  0.05    0.27
Q2    1   0.2641  0.4107  0.3908  11.00000  0.05    0.22
Q3    1   0.0900  0.1173  0.3766  11.00000  0.05    0.21
Q4    1   0.2257  0.3713  0.4721  11.00000  0.05    0.21
Q5    1   0.2539  0.6971  0.4001  11.00000  0.05    0.20
Q6    1   0.2779  0.4262  0.4212  11.00000  0.05    0.19
Q7    1   0.1808  0.4502  0.5915  11.00000  0.05    0.19
Q8    1   0.3024  0.4597  0.4413  11.00000  0.05    0.19
Q9    1   0.4211  0.2329  0.4397  11.00000  0.05    0.18
Q10   1   0.1351  0.7115  0.3863  11.00000  0.05    0.17
Q11   1   0.1956  0.7033  0.2416  11.00000  0.05    0.16
Q12   1   0.3489  0.5213  0.3635  11.00000  0.05    0.15
Q13   1   0.2605  0.3306  0.6805  11.00000  0.05    0.15
Q14   1   0.3406  0.0690  0.4723  11.00000  0.05    0.13
Q15   1   0.5608  0.3927  0.3180  11.00000  0.05    0.13
Q16   1   0.3180  0.3287  0.4803  11.00000  0.05    0.13
Q17   1   0.3921  0.1395  0.5468  11.00000  0.05    0.12
Q18   1   0.4408  0.4769  0.3624  11.00000  0.05    0.12
Q19   1   0.2557  0.7485  0.2872  11.00000  0.05    0.12
Q20   1   0.3072  0.0958  0.5714  11.00000  0.05    0.11
;
