# Supplementary material for: Crystal structure of 6-chloro-5-iso­propyl­pyrimidine-2,4(1H,3H)-dione
Source: Acta Crystallogr Sect E Struct Rep Online. 2014 Oct 4;70(Pt 11):o1144–5. doi: 10.1107/S1600536814021382 (PMC4257309; doi:10.1107/S1600536814021382)
Supplement: Supplementary file 2 [file e-70-o1144-Isup2.hkl]

# 
# h,k,l, Fc-squared, Fo-squared, sigma(Fo-squared) and status flag 
# 
data_I
_shelx_title ' PY34_0m in P2(1)/c (RT)' 
_shelx_refln_list_code          4 
_shelx_F_calc_maximum      115.26 
_exptl_crystal_F_000       392.00 
_reflns_d_resolution_high  0.8219 
 
loop_ 
 _symmetry_equiv_pos_as_xyz 
 'x, y, z' 
 '-x, y+1/2, -z+1/2' 
 '-x, -y, -z' 
 'x, -y-1/2, z-1/2' 
 
_cell_length_a    11.2244 
_cell_length_b     6.8288 
_cell_length_c    11.6641 
_cell_angle_alpha  90.000 
_cell_angle_beta  104.577 
_cell_angle_gamma  90.000 
 
_shelx_F_squared_multiplier     1.000 
 
loop_ 
 _refln_index_h 
 _refln_index_k 
 _refln_index_l 
 _refln_F_squared_calc 
 _refln_F_squared_meas 
 _refln_F_squared_sigma 
 _refln_observed_status 
   1   0   0     5355.74     4600.29     69.50 o 
   2   0   0     1096.41     1097.57     16.58 o 
   3   0   0     2406.47     2338.66     43.96 o 
   4   0   0       16.68       20.79      0.55 o 
   5   0   0     1345.02     1375.85     19.84 o 
   6   0   0       63.11       62.53      1.72 o 
   7   0   0      390.40      346.19      8.96 o 
   9   0   0       11.12       13.85      2.53 o 
  10   0   0        4.07        4.27      0.55 o 
  11   0   0      304.98      330.78      8.47 o 
  12   0   0      150.90      149.19      3.98 o 
  13   0   0        2.70        1.66      0.24 o 
   1   1   0      550.41      531.71      5.29 o 
   2   1   0      262.18      261.16      2.82 o 
   3   1   0     2182.39     2239.35     28.43 o 
   4   1   0     1546.35     1650.93     17.26 o 
   5   1   0       74.44       80.28      1.35 o 
   6   1   0      415.52      449.45      7.31 o 
   7   1   0        1.58        2.84      0.50 o 
   8   1   0        7.95        7.91      0.95 o 
   9   1   0      527.59      541.40      8.39 o 
  10   1   0      415.13      386.29      9.14 o 
  11   1   0       60.89       61.99      1.43 o 
  12   1   0        2.07        3.72      0.28 o 
  13   1   0        5.65        6.01      0.40 o 
   0   2   0     3560.07     3140.36     37.10 o 
   1   2   0      836.28      816.74      7.55 o 
   2   2   0       30.38       24.75      0.38 o 
   3   2   0     3624.35     3882.60     37.88 o 
   4   2   0      804.15      942.85     10.94 o 
   5   2   0      637.48      680.60      9.28 o 
   6   2   0       15.41       18.10      0.84 o 
   7   2   0      595.52      603.52     19.39 o 
   8   2   0      285.24      265.03     11.74 o 
   9   2   0      138.76      130.95      2.98 o 
  10   2   0        3.39        2.93      0.40 o 
  11   2   0       44.43       47.21      1.66 o 
  12   2   0       26.61       28.02      1.03 o 
   1   3   0     1202.44     1261.72     12.44 o 
   2   3   0      709.10      772.14      8.62 o 
   3   3   0     1870.30     1988.79     24.27 o 
   4   3   0      116.98      102.49      3.33 o 
   5   3   0      205.27      209.82      3.68 o 
   6   3   0      486.09      471.30     10.97 o 
   7   3   0        2.88        3.56      1.36 o 
   8   3   0       53.15       57.96      1.41 o 
   9   3   0        6.70        5.97      0.67 o 
  10   3   0        0.15        0.63      0.24 o 
  11   3   0       39.27       41.58      1.43 o 
  12   3   0        4.72        7.59      0.47 o 
   0   4   0      137.55      123.91      4.73 o 
   1   4   0       64.15       45.41      1.40 o 
   2   4   0      334.70      322.60      4.95 o 
   3   4   0       98.41      128.31      2.62 o 
   4   4   0        0.45        1.44      0.30 o 
   5   4   0      227.16      234.04      7.89 o 
   6   4   0       19.60       17.83      0.69 o 
   7   4   0      302.42      287.41      5.11 o 
   8   4   0        9.50       11.18      2.02 o 
   9   4   0       39.69       40.89      2.69 o 
  10   4   0       98.81      100.66      2.38 o 
  11   4   0       25.11       27.08      0.95 o 
   1   5   0      316.89      330.26     11.36 o 
   3   5   0      462.29      440.88      6.41 o 
   4   5   0       50.30       40.61      1.52 o 
   5   5   0        2.01        2.25      0.58 o 
   6   5   0       43.58       44.57      2.85 o 
   7   5   0       10.05       12.35      1.57 o 
   8   5   0       13.27        9.81      1.35 o 
   9   5   0       38.86       42.69      2.93 o 
  10   5   0        0.18        0.40      0.95 o 
   0   6   0        8.15        7.67      0.79 o 
   1   6   0        1.29        1.30      0.45 o 
   2   6   0        5.81        5.58      0.63 o 
   3   6   0        0.08        0.01      0.87 o 
   4   6   0       22.14       21.85      2.18 o 
   5   6   0       24.43       23.87      1.92 o 
   6   6   0        1.96        3.09      0.89 o 
   7   6   0      139.96      131.86      4.45 o 
   8   6   0        6.38        7.59      1.42 o 
   1   7   0        9.17        6.49      1.17 o 
   2   7   0       24.76       27.76      1.96 o 
   3   7   0       19.48       18.78      1.46 o 
   4   7   0        1.01        1.37      0.75 o 
   5   7   0        4.08        4.85      0.95 o 
   6   7   0       23.42       25.07      2.10 o 
   7   7   0        6.36        4.75      0.95 o 
   0   8   0      100.60      100.55      3.49 o 
   1   8   0       33.18       29.30      2.06 o 
   2   8   0        0.57        0.47      0.95 o 
   3   8   0       14.00       16.30      1.58 o 
 -13   1   1        0.95        0.68      0.17 o 
 -12   1   1       14.52       17.03      0.56 o 
 -11   1   1      111.77      110.61      2.27 o 
 -10   1   1      224.50      222.01      4.17 o 
  -9   1   1       88.10       89.71      2.09 o 
  -8   1   1      227.18      260.12      8.93 o 
  -7   1   1      758.32      800.64     16.24 o 
  -6   1   1      124.76      143.63      3.18 o 
  -5   1   1       84.20       80.35      1.26 o 
  -4   1   1      124.98      142.67      1.80 o 
  -3   1   1      626.42      627.01      5.73 o 
  -2   1   1        1.56        6.99      0.18 o 
  -1   1   1      630.90      607.00      5.70 o 
   0   1   1     1753.89     1662.00     15.80 o 
   1   1   1     1122.15     1210.61     12.76 o 
   2   1   1     2367.89     2497.51     33.63 o 
   3   1   1      954.36     1106.38     11.99 o 
   4   1   1      683.54      773.22      8.97 o 
   5   1   1      123.33      130.56      1.89 o 
   6   1   1       19.95       18.33      0.79 o 
   7   1   1      216.69      228.22      5.26 o 
   8   1   1        2.90        2.57      0.43 o 
   9   1   1      111.73      109.57      2.00 o 
  10   1   1        1.11        0.40      0.24 o 
  11   1   1       54.05       57.29      1.32 o 
  12   1   1       23.96       22.53      0.70 o 
 -13   2   1       41.27       39.94      1.27 o 
 -12   2   1       11.86       11.79      0.63 o 
 -11   2   1        0.09        0.91      1.07 o 
 -10   2   1      191.19      197.08      6.84 o 
  -9   2   1       58.12       58.13      1.21 o 
  -8   2   1      350.39      314.56      4.85 o 
  -7   2   1      196.17      205.54      7.48 o 
  -6   2   1      669.24      715.58     10.48 o 
  -5   2   1      125.83      121.38      2.07 o 
  -4   2   1       20.27       28.45      0.73 o 
  -3   2   1      729.33      821.78      7.63 o 
  -2   2   1     4811.11     4890.88     49.32 o 
  -1   2   1     1645.82     1728.71     15.31 o 
   0   2   1        0.54        1.31      0.13 o 
   1   2   1     1350.43     1433.05     11.98 o 
   2   2   1        1.40        3.98      0.15 o 
   3   2   1      818.44      964.15     12.63 o 
   4   2   1      326.82      353.84      5.01 o 
   5   2   1      505.32      539.54      8.11 o 
   6   2   1      108.78      124.93      3.55 o 
   7   2   1       33.38       28.98      1.17 o 
   8   2   1       67.77       65.94      1.73 o 
   9   2   1        6.53        6.73      0.47 o 
  10   2   1       28.01       25.57      1.11 o 
  11   2   1        0.94        1.27      0.26 o 
  12   2   1        4.51        4.59      0.40 o 
 -12   3   1        2.64        2.69      0.32 o 
 -11   3   1        0.90        1.19      0.32 o 
 -10   3   1        2.40        2.11      0.38 o 
  -9   3   1        9.01        7.04      0.59 o 
  -8   3   1        1.67        3.10      1.23 o 
  -7   3   1       22.45       24.55      1.10 o 
  -6   3   1        9.13        7.33      0.72 o 
  -5   3   1      226.07      227.25      3.81 o 
  -4   3   1      132.86      183.80      3.08 o 
  -3   3   1        3.78        6.53      0.35 o 
  -2   3   1     2128.21     2412.91     25.01 o 
  -1   3   1      338.84      345.45      3.74 o 
   0   3   1      105.81      119.64      1.55 o 
   1   3   1       28.17       21.88      0.72 o 
   2   3   1       75.89       77.89      1.20 o 
   3   3   1     2434.07     2715.43     34.62 o 
   4   3   1       20.05       24.10      0.68 o 
   5   3   1        9.10        9.67      0.66 o 
   6   3   1      372.93      368.76      8.75 o 
   7   3   1       50.89       52.31      1.33 o 
   8   3   1       96.00       97.71      2.35 o 
   9   3   1        1.26        1.27      0.32 o 
  10   3   1       11.90       12.50      0.71 o 
  11   3   1       20.40       21.05      0.87 o 
  12   3   1       10.43       11.16      0.47 o 
 -11   4   1       46.89       50.67      1.29 o 
 -10   4   1        1.82        1.22      0.30 o 
  -9   4   1        6.49        5.26      1.54 o 
  -8   4   1      212.53      210.88      6.05 o 
  -7   4   1       34.23       36.61      1.11 o 
  -6   4   1      119.86      109.84      2.82 o 
  -5   4   1      478.66      492.71     11.45 o 
  -4   4   1       57.64       49.59      1.36 o 
  -3   4   1      284.76      273.02      4.54 o 
  -2   4   1        2.93        5.03      0.39 o 
  -1   4   1      112.98      100.22      1.73 o 
   0   4   1      276.23      291.51      7.82 o 
   1   4   1      117.67      123.42      2.60 o 
   2   4   1      469.29      517.37     10.35 o 
   3   4   1      230.68      243.65      6.46 o 
   4   4   1      112.70      116.78      2.81 o 
   5   4   1        6.51        4.67      0.54 o 
   6   4   1       36.82       23.82      0.75 o 
   7   4   1      177.66      164.00      3.44 o 
   8   4   1        8.06       10.52      0.64 o 
   9   4   1       32.49       32.30      2.81 o 
  10   4   1       11.25       11.47      0.63 o 
  11   4   1       15.41       14.17      0.63 o 
 -10   5   1       48.51       51.11      2.54 o 
  -9   5   1      103.05      126.37      4.05 o 
  -8   5   1       21.02       17.96      2.22 o 
  -7   5   1       50.18       55.72      4.28 o 
  -6   5   1       36.11       29.65      0.97 o 
  -5   5   1      128.49      108.57      2.44 o 
  -4   5   1       90.89       76.68      2.02 o 
  -3   5   1       26.40       25.81      0.92 o 
  -1   5   1      135.24      120.22      4.61 o 
   0   5   1        2.38        2.92      0.42 o 
   1   5   1      431.81      417.08      9.96 o 
   2   5   1       49.36       54.03      3.76 o 
   3   5   1       44.61       45.51      2.32 o 
   4   5   1      208.69      209.70      4.59 o 
   5   5   1       48.95       39.15      2.45 o 
   6   5   1      131.92      130.99      3.40 o 
   7   5   1        0.19        0.47      0.93 o 
   8   5   1        0.34        1.03      1.11 o 
   9   5   1      100.48       94.47      3.73 o 
  -9   6   1        2.38        2.77      0.87 o 
  -8   6   1      104.39      104.89      3.97 o 
  -7   6   1       14.28        9.25      1.26 o 
  -6   6   1       11.53       11.42      1.34 o 
  -5   6   1       47.23       47.67      2.63 o 
  -4   6   1        0.60        0.58      0.51 o 
  -3   6   1      164.23      160.29      2.68 o 
  -2   6   1       26.62       29.17      1.28 o 
  -1   6   1      156.58      156.57      3.36 o 
   0   6   1      924.03      898.84     11.40 o 
   1   6   1     1001.19     1034.54     17.65 o 
   2   6   1        2.48        2.54      1.00 o 
   3   6   1      118.85      105.38      3.30 o 
   4   6   1       86.04       93.60      2.80 o 
   5   6   1       96.22       97.34      3.44 o 
   6   6   1        1.68        4.81      0.99 o 
   7   6   1       64.66       67.74      3.96 o 
   8   6   1       26.33       24.31      1.58 o 
  -7   7   1       48.90       43.04      2.38 o 
  -6   7   1       74.53       83.15      2.60 o 
  -5   7   1       37.37       30.43      1.54 o 
  -4   7   1      188.66      183.34      4.39 o 
  -3   7   1        1.97        1.63      0.87 o 
  -2   7   1      112.74      116.70      4.92 o 
  -1   7   1       15.91       17.29      1.57 o 
   0   7   1      177.38      172.68      4.30 o 
   1   7   1      228.63      234.81      4.44 o 
   2   7   1       15.58       12.13      1.14 o 
   3   7   1      107.39      113.47      3.41 o 
   4   7   1       19.90       20.38      1.32 o 
   5   7   1       16.62       19.78      1.14 o 
   6   7   1       40.88       44.91      1.71 o 
  -3   8   1       53.66       64.85      2.77 o 
  -2   8   1        0.66        0.95      0.87 o 
  -1   8   1       55.58       50.02      2.46 o 
   0   8   1       28.32       28.43      2.06 o 
   1   8   1       16.22       15.18      1.12 o 
   2   8   1       16.62       14.56      1.58 o 
   3   8   1       67.17       70.78      2.94 o 
 -13   0   2       26.83       26.52      0.95 o 
 -12   0   2       91.05       95.29      2.78 o 
 -11   0   2       64.86       68.16      2.22 o 
 -10   0   2       27.28       24.54      1.19 o 
  -9   0   2       10.56        8.54      0.83 o 
  -8   0   2      745.70      813.78     25.90 o 
  -7   0   2      293.24      259.63      5.92 o 
  -6   0   2      187.91      264.07      5.93 o 
  -5   0   2     3485.21     3771.84     58.09 o 
  -4   0   2      349.92      409.42      5.06 o 
  -3   0   2     2101.50     2198.68     26.61 o 
  -2   0   2      100.38      139.75      2.20 o 
  -1   0   2     3821.63     3343.44     46.84 o 
   0   0   2     1327.11     1264.54     37.80 o 
   1   0   2     9399.58     8683.24    131.36 o 
   2   0   2      688.47      770.17     13.49 o 
   3   0   2     1361.56     1403.90     21.32 o 
   4   0   2     1358.46     1311.69     19.62 o 
   5   0   2       14.22       26.72      0.88 o 
   6   0   2      239.29      243.36      4.55 o 
   8   0   2       27.70       22.24      1.03 o 
   9   0   2      209.16      184.26      4.94 o 
  10   0   2      360.82      376.23      9.52 o 
  11   0   2      355.49      347.93      8.73 o 
  12   0   2        8.15        7.28      0.47 o 
 -13   1   2        0.07        0.02      0.13 o 
 -12   1   2       94.01       97.14      1.99 o 
 -11   1   2        2.48        2.06      0.28 o 
 -10   1   2      771.93      753.26     11.51 o 
  -9   1   2       10.91       10.91      0.88 o 
  -8   1   2        7.98        5.54      0.79 o 
  -7   1   2      901.63      950.09     18.30 o 
  -6   1   2       28.98       33.68      1.10 o 
  -5   1   2     2914.73     2906.57     34.86 o 
  -4   1   2      387.05      382.12      3.95 o 
  -3   1   2     2524.79     2589.62     24.89 o 
  -2   1   2     6175.72     5913.35     51.05 o 
  -1   1   2      974.25     1011.98      8.48 o 
   0   1   2       35.78       34.28      0.41 o 
   1   1   2    13284.88    13258.49    166.34 o 
   2   1   2     8792.82     9127.65    103.13 o 
   3   1   2        4.44        5.18      0.19 o 
   4   1   2      511.74      571.48      7.04 o 
   5   1   2     1726.28     1749.39     19.26 o 
   6   1   2      294.80      316.59      5.10 o 
   8   1   2      101.17       93.48      2.78 o 
   9   1   2       14.76        8.07      0.63 o 
  10   1   2       57.72       54.83      1.82 o 
  11   1   2       40.45       34.37      1.27 o 
  12   1   2       10.28       11.35      0.45 o 
 -12   2   2        7.85        9.57      0.44 o 
 -11   2   2        0.61        0.75      0.22 o 
 -10   2   2       23.87       21.12      1.46 o 
  -9   2   2       54.31       53.27      0.97 o 
  -8   2   2     1081.88     1017.30     17.92 o 
  -7   2   2       96.98      103.45      2.68 o 
  -6   2   2      850.65      833.08     12.27 o 
  -5   2   2      427.49      432.57      6.20 o 
  -4   2   2      382.58      424.30      5.67 o 
  -3   2   2      270.81      271.87      3.31 o 
  -2   2   2        0.32        0.81      0.13 o 
  -1   2   2     1379.86     1341.91     11.78 o 
   0   2   2       29.10       32.00      0.59 o 
   1   2   2       98.66      111.64      1.37 o 
   2   2   2     2240.31     2454.13     24.15 o 
   3   2   2       35.20       30.96      0.73 o 
   4   2   2      895.37      961.45     13.47 o 
   5   2   2       61.41       71.66      2.10 o 
   6   2   2       79.26       82.41      2.65 o 
   7   2   2      223.57      215.02      5.66 o 
   8   2   2      261.48      237.31      4.98 o 
   9   2   2       14.94       13.61      0.79 o 
  10   2   2       10.80       13.54      0.61 o 
  11   2   2        0.87        0.85      0.79 o 
  12   2   2        7.42        9.18      0.47 o 
 -12   3   2        0.46        0.24      0.24 o 
 -11   3   2       66.66       67.44      1.82 o 
 -10   3   2       77.17       80.50      2.19 o 
  -9   3   2       96.25      100.87      2.45 o 
  -8   3   2       22.26       23.00      0.68 o 
  -7   3   2      171.22      168.03      3.57 o 
  -6   3   2       21.78       27.53      0.99 o 
  -5   3   2       50.17       36.06      1.01 o 
  -4   3   2      766.78      828.17     12.61 o 
  -3   3   2      505.79      542.31      7.35 o 
  -2   3   2     1917.11     1901.59     22.91 o 
  -1   3   2      422.89      489.85      6.08 o 
   0   3   2       77.50       76.55      1.11 o 
   1   3   2       21.83       21.63      0.47 o 
   2   3   2      114.84      127.65      1.59 o 
   3   3   2     1173.90     1146.67     15.01 o 
   4   3   2      256.25      268.20      5.00 o 
   5   3   2      348.92      311.90      6.14 o 
   6   3   2       39.19       36.80      1.70 o 
   7   3   2        5.79        5.23      0.58 o 
   8   3   2      152.13      142.97      3.15 o 
   9   3   2        8.24        8.15      0.59 o 
  10   3   2       47.16       46.50      1.58 o 
  11   3   2        4.33        6.64      0.47 o 
 -11   4   2       14.81       15.27      1.35 o 
 -10   4   2      103.29      110.41      3.81 o 
  -9   4   2      369.46      390.85     10.17 o 
  -8   4   2        6.01        4.97      0.77 o 
  -7   4   2        9.60        9.44      1.07 o 
  -6   4   2      270.97      235.86      3.86 o 
  -5   4   2      191.90      180.54      3.93 o 
  -4   4   2      415.26      401.41      6.71 o 
  -3   4   2        7.55        9.59      0.46 o 
  -2   4   2      956.84     1061.24     15.15 o 
  -1   4   2     2456.98     2493.63     33.63 o 
   0   4   2        1.60        1.01      0.20 o 
   1   4   2      228.61      229.47      4.82 o 
   2   4   2      404.88      386.07      7.85 o 
   3   4   2        1.09        1.88      0.83 o 
   5   4   2        4.46        4.97      0.41 o 
   6   4   2      125.32      119.20      2.96 o 
   7   4   2        6.66        9.20      0.64 o 
   8   4   2       69.61       73.00      2.06 o 
   9   4   2        0.58        1.42      0.32 o 
  10   4   2        2.61        2.77      0.32 o 
 -10   5   2       35.17       37.14      1.82 o 
  -9   5   2        0.68        0.32      0.95 o 
  -8   5   2      112.72      115.67      5.32 o 
  -7   5   2        9.23       12.19      0.87 o 
  -6   5   2      238.15      212.20      2.99 o 
  -5   5   2      104.27       86.10      1.58 o 
  -4   5   2       10.88       10.57      0.68 o 
  -3   5   2       15.58       17.33      1.46 o 
   0   5   2      479.07      474.60     15.92 o 
   1   5   2       27.43       26.69      1.59 o 
   2   5   2      369.71      343.70      7.27 o 
   3   5   2        0.67        4.65      3.80 o 
   4   5   2       94.49       87.74      3.53 o 
   5   5   2        2.87        2.51      1.01 o 
   6   5   2       39.78       38.95      1.56 o 
   7   5   2       24.41       28.12      0.91 o 
   8   5   2       56.25       51.72      1.32 o 
   9   5   2       16.97       18.04      0.71 o 
  -9   6   2        2.05        2.14      0.79 o 
  -8   6   2       91.29       89.68      3.10 o 
  -7   6   2       18.44       13.42      1.42 o 
  -6   6   2       10.08        9.76      0.67 o 
  -5   6   2       27.41       30.86      1.55 o 
  -4   6   2       17.14       20.68      1.12 o 
  -3   6   2       80.08       78.73      1.93 o 
  -2   6   2       11.89       12.42      1.03 o 
  -1   6   2      103.62      109.74      5.16 o 
   0   6   2       46.02       49.38      2.91 o 
   1   6   2       34.45       30.08      2.18 o 
   2   6   2      123.60      121.35      3.41 o 
   3   6   2        1.11        1.67      0.95 o 
   4   6   2      155.28      170.25      4.87 o 
   5   6   2       74.27       81.60      2.94 o 
   6   6   2       23.58       26.79      1.93 o 
   7   6   2        0.10        0.53      0.76 o 
   8   6   2       42.18       40.11      4.04 o 
  -6   7   2        0.60        0.60      0.68 o 
  -5   7   2        0.03        0.12      0.67 o 
  -4   7   2        4.30        5.54      1.03 o 
  -3   7   2        2.09        1.58      1.27 o 
  -2   7   2       15.55       14.32      2.06 o 
  -1   7   2       26.19       25.59      1.82 o 
   0   7   2       45.99       40.95      2.46 o 
   1   7   2       46.32       46.00      2.43 o 
   2   7   2       19.36       17.79      1.21 o 
   3   7   2        4.74        7.00      1.02 o 
   4   7   2        1.01        0.83      0.74 o 
   5   7   2       48.56       51.86      1.88 o 
   6   7   2       18.31       20.38      1.12 o 
  -3   8   2        0.00        0.24      0.79 o 
  -2   8   2        2.68        3.48      1.03 o 
  -1   8   2        0.40       -0.24      0.87 o 
   0   8   2        1.61        3.72      1.03 o 
   1   8   2      101.79      117.59      3.97 o 
 -13   1   3       16.31       19.32      0.56 o 
 -12   1   3        8.06        7.17      0.42 o 
 -11   1   3       21.57       21.96      0.73 o 
 -10   1   3       24.34       22.75      0.73 o 
  -9   1   3        7.74        7.70      0.38 o 
  -8   1   3        0.77        5.73      2.29 o 
  -7   1   3       99.89       89.46      2.16 o 
  -6   1   3      172.21      215.17      3.53 o 
  -5   1   3      476.29      558.70      7.13 o 
  -4   1   3       33.98       36.99      0.66 o 
  -3   1   3       49.22       56.92      0.70 o 
  -2   1   3      383.67      433.38      4.24 o 
  -1   1   3      726.43      684.16      6.61 o 
   0   1   3     5516.86     5588.27     58.85 o 
   1   1   3     4670.54     4887.67     48.22 o 
   2   1   3      977.76     1074.66     11.75 o 
   3   1   3      242.13      258.07      3.15 o 
   4   1   3      338.21      354.71      4.79 o 
   5   1   3       51.48       43.03      1.29 o 
   6   1   3      106.33      116.23      3.07 o 
   7   1   3      106.26       82.39      2.46 o 
   8   1   3       15.31       12.26      0.79 o 
   9   1   3        1.17        0.47      0.32 o 
  10   1   3       31.61       27.47      1.11 o 
  11   1   3        0.63        1.48      0.26 o 
  12   1   3       26.99       24.92      0.81 o 
 -13   2   3       16.52       16.63      0.47 o 
 -12   2   3       16.03       16.69      0.75 o 
 -11   2   3       22.50       21.01      1.22 o 
 -10   2   3       19.91       20.11      0.58 o 
  -9   2   3      487.20      508.39      6.68 o 
  -8   2   3     1000.31      925.91     11.89 o 
  -7   2   3        5.65        9.25      1.12 o 
  -6   2   3       13.98       15.02      0.74 o 
  -5   2   3       17.95       16.71      0.62 o 
  -4   2   3      684.08      717.67      9.40 o 
  -3   2   3      165.24      169.16      2.24 o 
  -2   2   3       79.21      102.79      1.21 o 
  -1   2   3      556.81      604.02      6.48 o 
   0   2   3      212.36      204.09      2.25 o 
   1   2   3      143.82      160.76      2.18 o 
   2   2   3     1104.29     1252.55     15.25 o 
   3   2   3      614.41      612.46      8.74 o 
   4   2   3      286.67      333.17      5.26 o 
   5   2   3       51.32       56.99      1.58 o 
   6   2   3       29.12       25.41      1.66 o 
   7   2   3       10.51        8.86      0.62 o 
   8   2   3        6.39        6.94      0.51 o 
   9   2   3        7.27        7.99      0.53 o 
  10   2   3        1.88        1.05      0.26 o 
  11   2   3        3.52        4.26      0.40 o 
 -12   3   3        5.63        7.38      1.23 o 
 -11   3   3       35.48       36.73      1.51 o 
 -10   3   3       27.95       28.64      1.10 o 
  -9   3   3      176.98      181.48      5.45 o 
  -8   3   3       89.68       77.45      2.30 o 
  -7   3   3      414.63      411.76      6.33 o 
  -6   3   3       14.37       13.40      0.67 o 
  -5   3   3      369.92      353.95      5.55 o 
  -4   3   3       10.27       14.51      0.51 o 
  -3   3   3      948.03     1011.54     13.54 o 
  -2   3   3        4.84        8.77      0.37 o 
  -1   3   3       28.77       17.89      0.45 o 
   0   3   3      189.41      182.42      2.37 o 
   1   3   3       94.71       90.62      1.41 o 
   2   3   3       98.50      105.43      1.51 o 
   3   3   3      602.93      563.49      7.86 o 
   4   3   3      221.13      257.89      4.37 o 
   5   3   3        9.16        7.92      0.66 o 
   6   3   3       73.98       69.30      2.06 o 
   7   3   3       75.45       65.17      1.76 o 
   8   3   3      104.07       97.58      2.29 o 
   9   3   3       14.80       14.34      1.74 o 
  10   3   3        0.10        0.29      0.20 o 
  11   3   3       25.70       28.35      0.95 o 
 -11   4   3       25.18       23.67      1.58 o 
 -10   4   3       19.63       28.41      2.77 o 
  -9   4   3       38.40       39.91      2.30 o 
  -8   4   3       23.98       27.68      1.43 o 
  -7   4   3      299.34      298.13      4.35 o 
  -6   4   3       65.10       59.78      1.46 o 
  -5   4   3       70.79       75.82      2.59 o 
  -4   4   3       55.61       62.20      1.71 o 
  -3   4   3      104.10       96.26      1.84 o 
  -2   4   3       28.75       28.01      0.90 o 
  -1   4   3      480.36      460.93      6.72 o 
   0   4   3      308.91      319.63      4.11 o 
   1   4   3       35.69       40.35      0.90 o 
   2   4   3      247.62      235.31      7.30 o 
   3   4   3       58.28       55.91      1.76 o 
   4   4   3      298.48      266.94      4.38 o 
   5   4   3        0.45        0.42      0.30 o 
   6   4   3       42.19       37.21      1.61 o 
   7   4   3        6.08        5.52      0.51 o 
   8   4   3       23.87       22.74      1.86 o 
   9   4   3        0.55        0.32      0.24 o 
  10   4   3        6.18        6.25      0.40 o 
  -9   5   3      109.35      112.34      5.16 o 
  -8   5   3       15.02       12.99      0.83 o 
  -7   5   3       41.62       42.07      1.86 o 
  -6   5   3       21.70       16.50      1.15 o 
  -5   5   3      152.05      137.21      2.78 o 
  -4   5   3        4.07        3.30      0.50 o 
  -3   5   3      241.42      215.85      5.40 o 
  -2   5   3      179.51      163.37      4.26 o 
  -1   5   3        0.20        0.32      1.34 o 
   0   5   3      488.46      475.25      8.98 o 
   1   5   3      199.41      179.43      5.09 o 
   2   5   3      728.30      692.77     12.60 o 
   3   5   3       25.07       25.50      1.50 o 
   4   5   3       38.36       33.95      1.68 o 
   5   5   3      234.69      254.89      4.18 o 
   6   5   3       13.54       13.07      0.70 o 
   7   5   3       13.60       15.65      0.67 o 
   8   5   3       71.16       67.43      2.49 o 
   9   5   3        0.16        0.00      0.16 o 
  -8   6   3       22.65       26.75      2.53 o 
  -7   6   3       24.76       21.37      2.53 o 
  -6   6   3       61.88       58.23      1.60 o 
  -5   6   3       54.71       46.08      1.39 o 
  -4   6   3      209.14      200.00      3.64 o 
  -3   6   3       74.03       71.82      2.62 o 
  -2   6   3      119.30      123.78      2.62 o 
  -1   6   3       58.41       54.36      2.60 o 
   0   6   3       68.80       79.89      3.20 o 
   1   6   3       30.37       26.32      2.06 o 
   2   6   3        6.19        2.88      1.06 o 
   3   6   3        7.59        9.15      1.36 o 
   4   6   3       74.32       67.03      3.11 o 
   5   6   3        0.49        1.25      0.89 o 
   6   6   3       26.98       30.50      1.98 o 
   7   6   3       17.93       13.31      1.10 o 
  -7   7   3      111.76      107.33      3.82 o 
  -6   7   3      184.32      162.73      3.75 o 
  -5   7   3       11.84       14.95      1.82 o 
  -4   7   3        3.72        2.06      1.19 o 
  -3   7   3       38.33       41.74      1.35 o 
  -2   7   3       97.38       95.87      2.18 o 
  -1   7   3       15.37       15.46      0.93 o 
   0   7   3       92.79       90.07      1.85 o 
   1   7   3      125.59      113.78      2.13 o 
   2   7   3      275.89      306.42      6.66 o 
   3   7   3        1.86        0.68      0.74 o 
   4   7   3       13.08       10.92      1.23 o 
   5   7   3      198.09      224.93      4.87 o 
  -2   8   3       44.79       53.02      2.38 o 
  -1   8   3        6.25        6.09      1.11 o 
   0   8   3        4.22        5.77      1.11 o 
 -13   0   4       22.71       24.54      0.95 o 
 -12   0   4       19.99       20.42      0.95 o 
 -11   0   4      452.26      449.29     11.40 o 
 -10   0   4      475.08      470.73      8.29 o 
  -9   0   4       84.09       75.79      2.04 o 
  -8   0   4      190.88      201.86      4.69 o 
  -7   0   4      136.81      118.21     10.14 o 
  -6   0   4     2539.18     2667.11     45.38 o 
  -5   0   4     2032.82     1939.20     36.58 o 
  -4   0   4     4983.32     4831.09     82.62 o 
  -3   0   4      344.85      347.62      4.27 o 
  -2   0   4      492.02      493.28      6.36 o 
  -1   0   4        3.80        3.39      0.16 o 
   0   0   4     1010.21      979.21     13.56 o 
   1   0   4      272.03      281.38      5.45 o 
   2   0   4      282.66      263.42      4.43 o 
   3   0   4     1450.70     1477.06     25.67 o 
   4   0   4      159.86      143.31      3.46 o 
   5   0   4      285.11      302.83      6.78 o 
   6   0   4      628.72      590.44     19.56 o 
   7   0   4       39.67       23.36      1.03 o 
   8   0   4      222.96      196.85      5.18 o 
   9   0   4        4.43        7.75      0.63 o 
  11   0   4       29.79       39.43      1.74 o 
 -13   1   4       33.97       38.83      0.90 o 
 -12   1   4       20.20       21.81      1.19 o 
 -11   1   4       96.17       98.31      1.69 o 
 -10   1   4       93.62      102.88      2.09 o 
  -9   1   4       32.40       24.91      0.82 o 
  -8   1   4      115.53       90.46      2.44 o 
  -7   1   4      660.85      668.16     14.75 o 
  -6   1   4      744.68      710.21     10.74 o 
  -5   1   4      159.48      220.93      3.56 o 
  -4   1   4      160.36      198.61      2.56 o 
  -3   1   4     1676.58     1710.74     19.79 o 
  -2   1   4      486.66      514.36      5.01 o 
  -1   1   4     2608.86     2614.89     25.94 o 
   0   1   4     3021.94     3118.73     34.18 o 
   1   1   4       69.19       70.83      1.06 o 
   2   1   4      927.37      932.30     12.11 o 
   3   1   4       80.64       88.55      1.57 o 
   4   1   4       16.67       16.10      0.54 o 
   5   1   4      728.07      705.46     10.93 o 
   6   1   4      396.95      384.56     13.15 o 
   7   1   4       16.97       13.99      0.99 o 
   8   1   4       30.77       32.68      1.54 o 
   9   1   4        0.56        1.28      0.36 o 
  10   1   4        3.45        5.29      0.41 o 
  11   1   4       10.62       12.61      0.44 o 
 -13   2   4        6.52        5.18      0.28 o 
 -12   2   4       33.70       40.36      1.13 o 
 -11   2   4       18.75       22.36      0.75 o 
 -10   2   4       65.93       70.88      1.59 o 
  -9   2   4      633.93      624.85      8.13 o 
  -8   2   4       59.21       47.39      1.29 o 
  -7   2   4      815.85      794.90     14.96 o 
  -6   2   4        9.11       10.16      0.59 o 
  -5   2   4      412.86      386.34      5.64 o 
  -4   2   4      643.99      583.79      7.49 o 
  -3   2   4      154.97      176.99      2.79 o 
  -2   2   4     2251.82     2285.85     25.83 o 
  -1   2   4      160.21      199.68      2.50 o 
   0   2   4      502.18      479.16      5.33 o 
   1   2   4       62.31       43.46      0.85 o 
   2   2   4      690.57      717.37      8.61 o 
   3   2   4     3407.80     3508.54     50.97 o 
   4   2   4        0.25        0.17      0.19 o 
   5   2   4      175.37      161.48      3.61 o 
   6   2   4       29.79       28.87      1.10 o 
   7   2   4       45.80       36.15      1.51 o 
   8   2   4       37.08       38.97      1.20 o 
   9   2   4        0.23        1.08      0.28 o 
  10   2   4       21.98       21.55      0.70 o 
  11   2   4       13.22       15.73      0.44 o 
 -12   3   4       45.38       45.43      2.10 o 
 -11   3   4      157.54      162.14      5.89 o 
 -10   3   4        4.57        3.48      0.47 o 
  -9   3   4       38.54       40.51      1.69 o 
  -8   3   4      421.98      420.50      5.32 o 
  -7   3   4      364.91      349.30      4.62 o 
  -6   3   4      394.49      384.96      7.34 o 
  -5   3   4      473.76      475.64      6.68 o 
  -4   3   4      269.49      252.94      3.66 o 
  -3   3   4      681.20      651.15      9.04 o 
  -2   3   4      227.74      283.34      4.22 o 
  -1   3   4       84.86      106.99      1.61 o 
   0   3   4     1627.07     1703.88     19.31 o 
   1   3   4      323.40      346.42      4.44 o 
   2   3   4        4.77        4.81      0.33 o 
   3   3   4        4.18        3.82      0.38 o 
   4   3   4      188.78      182.97      4.21 o 
   5   3   4        8.32        9.55      1.19 o 
   6   3   4        9.12        6.72      0.40 o 
   7   3   4      163.22      163.04      3.29 o 
   8   3   4        3.40        1.42      0.43 o 
   9   3   4       72.14       75.73      2.58 o 
  10   3   4       27.14       25.14      0.76 o 
 -11   4   4        2.31        3.01      1.19 o 
 -10   4   4       13.57       14.87      2.29 o 
  -9   4   4      165.77      167.87      2.95 o 
  -8   4   4      283.23      270.99      5.92 o 
  -7   4   4      133.14      132.67      2.25 o 
  -6   4   4      127.69      109.84      3.58 o 
  -5   4   4       13.47       13.79      0.94 o 
  -4   4   4      275.96      254.68      4.57 o 
  -3   4   4        0.95        2.60      0.55 o 
  -2   4   4      216.40      221.59      3.53 o 
  -1   4   4      278.23      272.25      3.89 o 
   0   4   4      874.17      872.63     11.16 o 
   1   4   4      182.78      168.19      2.83 o 
   2   4   4      115.88      119.63      2.82 o 
   3   4   4      275.07      265.52      4.08 o 
   4   4   4        4.37        4.26      0.38 o 
   5   4   4       94.48       96.63      1.92 o 
   6   4   4        1.52        2.87      0.35 o 
   7   4   4        3.42        3.23      0.33 o 
   8   4   4        1.96        4.48      0.46 o 
   9   4   4       35.49       33.66      1.11 o 
  10   4   4       26.77       23.04      0.79 o 
 -10   5   4       20.06       20.66      1.98 o 
  -9   5   4        7.34        6.49      1.11 o 
  -8   5   4      193.83      194.44      3.36 o 
  -7   5   4        9.18        8.38      0.75 o 
  -6   5   4       27.63       27.51      2.17 o 
  -5   5   4      109.74       94.70      1.87 o 
  -4   5   4        2.93        2.70      0.48 o 
  -3   5   4      193.06      174.83      4.55 o 
  -2   5   4        1.95        3.11      0.52 o 
  -1   5   4       20.72       23.43      1.25 o 
   0   5   4      202.84      235.72     40.77 o 
   1   5   4      586.02      588.38      9.16 o 
   2   5   4      273.12      279.28      4.86 o 
   3   5   4       39.98       38.35      1.18 o 
   4   5   4       57.93       62.85      1.70 o 
   5   5   4       15.09       16.20      0.75 o 
   6   5   4       77.98       85.30      1.97 o 
   7   5   4       17.79       16.72      0.71 o 
   8   5   4       15.24       15.02      0.60 o 
  -8   6   4        7.63        7.36      1.19 o 
  -7   6   4        2.12        2.70      0.67 o 
  -6   6   4       33.25       38.29      1.14 o 
  -5   6   4       20.13       21.22      0.88 o 
  -4   6   4       14.04       15.82      1.35 o 
  -3   6   4       20.86       19.71      1.11 o 
  -2   6   4        3.66        3.88      1.58 o 
  -1   6   4        0.91        0.79      1.19 o 
   0   6   4        2.53        2.73      1.04 o 
   1   6   4       44.18       47.38      2.81 o 
   2   6   4        0.33        0.17      0.85 o 
   3   6   4      141.63      156.74      4.64 o 
   4   6   4       34.46       36.09      1.97 o 
   5   6   4        9.79       11.06      1.11 o 
   6   6   4        0.10        0.36      0.74 o 
   7   6   4       12.76       15.43      1.18 o 
  -6   7   4       19.69       21.69      1.90 o 
  -5   7   4       12.23        8.94      1.50 o 
  -4   7   4        6.07        3.64      0.50 o 
  -3   7   4       19.36       22.16      0.99 o 
  -2   7   4        5.80        5.46      0.62 o 
  -1   7   4       14.94       18.83      1.27 o 
   0   7   4       10.67        9.96      0.72 o 
   1   7   4        1.58        0.72      0.44 o 
   2   7   4       72.05       82.31      2.47 o 
   3   7   4       37.24       43.04      1.96 o 
   4   7   4       61.30       75.42      2.78 o 
   5   7   4       14.57       15.99      1.35 o 
 -12   1   5       20.35       19.34      0.53 o 
 -11   1   5       45.70       42.71      1.11 o 
 -10   1   5       10.89       10.63      1.41 o 
  -9   1   5       56.65       49.77      1.09 o 
  -8   1   5       13.48       12.00      0.40 o 
  -7   1   5      158.59      155.03      3.25 o 
  -6   1   5      190.02      175.55      3.69 o 
  -5   1   5      699.96      695.81      7.92 o 
  -4   1   5      294.73      338.66      4.46 o 
  -3   1   5      147.32      160.32      2.24 o 
  -2   1   5      272.13      266.49      3.27 o 
  -1   1   5       87.61      100.29      1.59 o 
   0   1   5      278.86      288.12      4.01 o 
   1   1   5       80.57       71.55      1.25 o 
   2   1   5      421.10      449.57      6.95 o 
   3   1   5      847.58      871.81     14.97 o 
   4   1   5       37.19       37.35      1.17 o 
   5   1   5        5.20        6.96      0.59 o 
   6   1   5        2.06        2.32      0.45 o 
   7   1   5        0.03        0.14      0.24 o 
   8   1   5        0.01        0.03      0.24 o 
   9   1   5        7.83        5.80      0.45 o 
  10   1   5        1.21        1.90      0.26 o 
  11   1   5       15.31       16.38      0.62 o 
 -13   2   5        5.18        6.25      0.40 o 
 -12   2   5      135.15      146.47      3.00 o 
 -11   2   5       43.66       40.81      1.48 o 
 -10   2   5        0.36        1.08      0.32 o 
  -9   2   5        1.77        1.99      0.30 o 
  -8   2   5        1.89        2.58      0.43 o 
  -7   2   5       14.13       13.19      0.83 o 
  -6   2   5       71.11       77.20      1.62 o 
  -5   2   5      170.04      148.74      2.66 o 
  -4   2   5       48.05       42.37      1.41 o 
  -3   2   5       26.83       27.43      0.73 o 
  -2   2   5      173.72      193.53      3.07 o 
  -1   2   5      102.41       85.22      1.36 o 
   0   2   5      685.59      773.99     10.31 o 
   1   2   5      107.95       94.55      1.69 o 
   2   2   5     1401.96     1433.51     21.15 o 
   3   2   5       59.95       61.57      1.44 o 
   4   2   5       84.37       85.19      2.21 o 
   5   2   5      139.66      114.13      1.63 o 
   6   2   5       31.91       29.15      2.51 o 
   7   2   5        6.63        7.58      0.54 o 
   8   2   5       29.39       28.63      1.42 o 
   9   2   5       20.68       26.16      0.79 o 
  10   2   5        7.04        7.69      0.35 o 
 -12   3   5        2.29        1.91      1.11 o 
 -11   3   5       13.87       14.46      0.65 o 
 -10   3   5       30.91       29.69      1.19 o 
  -9   3   5       33.07       30.64      0.86 o 
  -8   3   5     1048.88     1070.08     12.59 o 
  -7   3   5      486.24      474.15      6.13 o 
  -6   3   5      114.43      121.95      2.90 o 
  -5   3   5       10.06       11.38      0.66 o 
  -4   3   5       21.76       21.57      0.99 o 
  -3   3   5       45.59       46.16      0.98 o 
  -2   3   5       78.43       82.49      1.45 o 
  -1   3   5       37.85       44.75      0.92 o 
   0   3   5      547.24      580.02      7.56 o 
   1   3   5       37.55       28.75      0.72 o 
   2   3   5       31.65       33.98      1.01 o 
   3   3   5      266.31      252.04      6.29 o 
   4   3   5      211.00      192.22      2.77 o 
   5   3   5       21.44       19.05      0.66 o 
   6   3   5        0.64        0.29      0.49 o 
   7   3   5        8.22        7.50      0.79 o 
   8   3   5       14.75       10.69      0.67 o 
   9   3   5        0.10        0.16      0.20 o 
  10   3   5        1.55        1.98      0.40 o 
 -11   4   5       10.76       12.82      1.27 o 
 -10   4   5       66.51       66.17      1.70 o 
  -9   4   5       63.28       73.33      2.13 o 
  -8   4   5      141.90      126.78      3.38 o 
  -7   4   5       13.60       13.12      0.74 o 
  -6   4   5        0.01       -0.06      0.24 o 
  -5   4   5      130.72      119.35      2.06 o 
  -4   4   5      267.76      247.70      3.59 o 
  -3   4   5      162.33      172.09      3.95 o 
  -2   4   5      353.20      338.69      5.71 o 
  -1   4   5       87.03       93.14      2.09 o 
   0   4   5       15.87       15.24      0.69 o 
   1   4   5      316.23      273.96      4.81 o 
   2   4   5       10.22       14.46      0.74 o 
   3   4   5      679.66      660.18      8.93 o 
   4   4   5       39.97       43.50      1.16 o 
   5   4   5       33.13       30.99      1.12 o 
   6   4   5       27.64       25.31      1.40 o 
   7   4   5       10.65       10.18      0.50 o 
   8   4   5       34.86       33.50      1.09 o 
   9   4   5        4.68        6.41      0.40 o 
 -10   5   5       10.69        9.34      1.03 o 
  -9   5   5       25.80       23.43      2.22 o 
  -8   5   5        1.62        2.35      0.67 o 
  -7   5   5       23.08       20.18      1.29 o 
  -6   5   5      124.10      118.77      2.93 o 
  -5   5   5        3.34        3.42      0.96 o 
  -4   5   5       13.74       12.11      0.86 o 
  -3   5   5       64.59       47.28      1.49 o 
  -2   5   5       15.75       11.74      0.53 o 
  -1   5   5      594.33      576.32      9.80 o 
   0   5   5        3.26        1.57      0.32 o 
   1   5   5      357.86      368.50      5.83 o 
   2   5   5       14.61       16.91      0.83 o 
   3   5   5        1.19        1.60      0.62 o 
   4   5   5        2.29        4.26      0.91 o 
   5   5   5       78.77       77.04      2.06 o 
   6   5   5      110.25      111.06      2.34 o 
   7   5   5        4.51        6.98      0.45 o 
   8   5   5        0.75        1.07      0.23 o 
  -9   6   5        0.24        0.16      0.79 o 
  -8   6   5       33.29       31.91      1.82 o 
  -7   6   5       41.32       43.42      2.73 o 
  -6   6   5       28.17       22.95      1.22 o 
  -5   6   5      414.68      400.20      6.24 o 
  -4   6   5       15.74       12.19      1.27 o 
  -3   6   5       47.81       48.78      2.02 o 
  -2   6   5       67.37       68.96      4.36 o 
  -1   6   5       31.55       24.54      3.09 o 
   0   6   5       66.44       65.95      5.35 o 
   1   6   5       40.27       36.93      2.55 o 
   2   6   5        0.15        0.73      0.92 o 
   3   6   5      116.94      120.38      2.50 o 
   4   6   5        0.01        0.24      0.32 o 
   5   6   5        4.35        4.12      0.39 o 
   6   6   5      147.58      154.53      4.49 o 
  -5   7   5        3.51        3.00      0.51 o 
  -4   7   5        1.57        0.87      0.71 o 
  -3   7   5       83.87       80.69      1.57 o 
  -2   7   5       18.62       23.75      1.62 o 
  -1   7   5      114.44      119.53      2.45 o 
   0   7   5        3.77        9.82      0.71 o 
   1   7   5       16.48       21.52      1.54 o 
   2   7   5       89.40       78.91      2.28 o 
   3   7   5       18.29       22.64      1.98 o 
   4   7   5       90.40       95.47      4.25 o 
 -12   0   6       14.88       16.85      0.62 o 
 -11   0   6        0.32        1.59      0.28 o 
 -10   0   6      680.99      632.65      9.81 o 
  -9   0   6       21.05       12.45      0.88 o 
  -8   0   6      100.71       78.61      1.63 o 
  -7   0   6       76.53       69.16      2.65 o 
  -6   0   6      100.66       74.43      2.90 o 
  -5   0   6     2824.81     2806.10     52.65 o 
  -4   0   6      572.71      626.53     11.79 o 
  -3   0   6      200.51      166.64      3.16 o 
  -2   0   6     2942.92     2799.71     40.67 o 
  -1   0   6       13.72       12.28      0.44 o 
   0   0   6     1606.26     1640.36     32.65 o 
   1   0   6        3.43        2.19      0.38 o 
   2   0   6       34.44       27.32      1.25 o 
   3   0   6      316.81      330.17     11.04 o 
   4   0   6       15.72       16.85      1.11 o 
   5   0   6      224.99      202.47      3.29 o 
   6   0   6      240.44      258.46      4.17 o 
   7   0   6      239.64      214.70      4.54 o 
   8   0   6       49.34       41.51      2.77 o 
   9   0   6        0.96        3.08      0.63 o 
  10   0   6        0.09        0.63      0.40 o 
 -13   1   6       17.50       15.35      0.63 o 
 -12   1   6       45.32       46.69      0.90 o 
 -11   1   6        2.77        3.86      0.28 o 
 -10   1   6        0.14       -0.03      0.18 o 
  -9   1   6      375.41      387.44      4.42 o 
  -8   1   6        4.70        6.67      0.60 o 
  -7   1   6       71.11       63.31      1.47 o 
  -6   1   6      389.56      342.18      4.90 o 
  -5   1   6       75.57       81.18      1.61 o 
  -4   1   6      531.46      512.67      6.44 o 
  -3   1   6        1.95        1.94      0.20 o 
  -2   1   6      604.62      564.23      7.05 o 
  -1   1   6      342.01      336.10      5.09 o 
   0   1   6     1223.05     1329.21     16.93 o 
   1   1   6      295.42      274.61      4.19 o 
   2   1   6        6.07        5.22      0.36 o 
   3   1   6      143.92      136.38      2.69 o 
   4   1   6       36.50       40.05      1.37 o 
   5   1   6      241.13      211.45      2.44 o 
   6   1   6       17.73       17.35      0.74 o 
   7   1   6        1.52        3.08      0.28 o 
   8   1   6       47.82       49.27      1.04 o 
   9   1   6       43.18       52.54      1.17 o 
  10   1   6        0.53        0.38      0.51 o 
 -13   2   6       25.44       21.70      0.79 o 
 -12   2   6       55.96       59.52      1.82 o 
 -11   2   6        1.37        2.23      0.32 o 
 -10   2   6      335.85      329.63      5.45 o 
  -9   2   6        9.94        9.91      0.52 o 
  -8   2   6       94.24       89.43      1.43 o 
  -7   2   6      182.45      172.93      2.34 o 
  -6   2   6      160.16      153.73      3.45 o 
  -5   2   6      816.70      746.97     10.72 o 
  -4   2   6       40.96       40.41      0.88 o 
  -3   2   6      349.68      347.27      4.67 o 
  -2   2   6      317.30      304.05      4.12 o 
  -1   2   6       58.23       59.44      1.33 o 
   0   2   6        1.87        2.98      0.24 o 
   1   2   6      695.21      724.44     10.57 o 
   2   2   6     1190.44     1187.52     19.71 o 
   3   2   6       64.44       55.15      1.76 o 
   4   2   6      346.55      311.15      3.88 o 
   5   2   6        0.38        1.38      0.53 o 
   6   2   6       25.71       24.37      1.06 o 
   7   2   6       13.58       12.54      0.55 o 
   8   2   6        0.65        1.50      0.27 o 
   9   2   6        9.54       11.31      0.51 o 
  10   2   6        0.04        0.40      0.32 o 
 -12   3   6        1.63        0.85      0.23 o 
 -11   3   6       17.63       20.38      0.81 o 
 -10   3   6        6.34        4.88      0.33 o 
  -9   3   6       20.08       17.53      0.78 o 
  -8   3   6      594.76      586.27      6.51 o 
  -7   3   6     1655.86     1599.96     16.74 o 
  -6   3   6       20.70       20.91      0.56 o 
  -5   3   6       11.50       11.65      0.69 o 
  -4   3   6       90.31       82.74      1.61 o 
  -3   3   6       66.26       53.16      1.20 o 
  -2   3   6      323.56      285.73      4.01 o 
  -1   3   6      348.34      334.78      5.18 o 
   0   3   6       90.62       95.48      1.80 o 
   1   3   6      249.41      246.18      4.36 o 
   3   3   6        8.99        9.12      0.49 o 
   4   3   6      465.92      466.63      7.60 o 
   5   3   6      226.72      217.13      3.06 o 
   6   3   6       22.57       24.88      0.79 o 
   7   3   6        3.05        1.94      0.81 o 
   8   3   6       14.48       15.28      0.76 o 
   9   3   6        0.97        0.10      0.19 o 
 -11   4   6        6.18        6.03      0.40 o 
 -10   4   6       92.02       94.02      2.08 o 
  -9   4   6       13.29       13.19      0.80 o 
  -8   4   6       40.70       40.37      1.31 o 
  -7   4   6       63.36       60.91      1.60 o 
  -6   4   6       71.35       67.45      1.53 o 
  -5   4   6      388.91      366.44      4.90 o 
  -4   4   6        4.20        2.04      0.30 o 
  -3   4   6      201.63      198.83      3.14 o 
  -2   4   6       28.65       23.16      0.73 o 
  -1   4   6      156.22      150.10      2.36 o 
   0   4   6       22.85       17.39      0.62 o 
   1   4   6       72.56       71.30      1.59 o 
   2   4   6      524.62      538.01      7.57 o 
   3   4   6      557.20      561.63      7.73 o 
   4   4   6       44.53       44.32      1.27 o 
   5   4   6       70.32       82.57      5.55 o 
   6   4   6       11.42       12.42      2.22 o 
   7   4   6       20.82       25.31      0.95 o 
   8   4   6        2.06        1.56      0.23 o 
 -10   5   6       49.95       47.32      2.14 o 
  -9   5   6        0.75        0.80      0.48 o 
  -8   5   6       32.45       31.48      2.97 o 
  -7   5   6      132.74      133.18      2.38 o 
  -6   5   6        1.13        2.31      0.92 o 
  -5   5   6       31.44       27.96      0.96 o 
  -4   5   6      356.76      353.09      5.87 o 
  -3   5   6       26.63       23.75      1.10 o 
  -2   5   6       72.58       76.57      1.52 o 
  -1   5   6       16.13       15.84      0.63 o 
   0   5   6        7.57        4.01      0.60 o 
   1   5   6      145.90      152.90      2.75 o 
   2   5   6        1.56        1.20      0.30 o 
   3   5   6        2.02        1.04      0.30 o 
   4   5   6       69.78       76.07      1.87 o 
   5   5   6       37.93       41.08      1.33 o 
   6   5   6        2.26        3.91      0.38 o 
   7   5   6        0.10        0.44      0.16 o 
  -8   6   6       17.73       21.10      1.66 o 
  -7   6   6       30.62       31.83      1.35 o 
  -6   6   6       60.47       64.75      2.38 o 
  -5   6   6        3.18        3.59      1.11 o 
  -4   6   6        1.23        0.85      0.70 o 
  -3   6   6        0.44        0.24      1.11 o 
  -2   6   6       12.56       10.21      1.82 o 
  -1   6   6       83.64       82.78      1.92 o 
   0   6   6        5.47        4.03      1.50 o 
   1   6   6        8.22       11.89      0.61 o 
   2   6   6       58.77       60.41      1.95 o 
   3   6   6        4.88        4.65      0.37 o 
   4   6   6       42.65       45.87      2.18 o 
   5   6   6        8.56        8.44      0.59 o 
  -5   7   6        1.12        1.82      0.47 o 
  -4   7   6        0.03        0.12      0.39 o 
  -3   7   6        0.53        1.04      0.43 o 
  -2   7   6        7.20        9.76      0.72 o 
  -1   7   6        0.12        0.29      0.42 o 
   0   7   6       11.49       10.46      0.65 o 
   1   7   6        0.07        0.32      0.79 o 
   2   7   6        2.26        1.84      0.68 o 
 -13   1   7        1.16        1.27      0.24 o 
 -12   1   7        1.64        1.85      0.31 o 
 -11   1   7       18.32       21.73      0.53 o 
 -10   1   7      211.60      196.47      4.46 o 
  -9   1   7      186.07      160.57      2.16 o 
  -8   1   7        0.68        1.31      0.40 o 
  -7   1   7        2.98        2.61      0.32 o 
  -6   1   7        6.86       11.42      2.25 o 
  -5   1   7       44.97       41.36      1.03 o 
  -4   1   7      116.58      117.93      2.07 o 
  -3   1   7      394.30      408.12      5.46 o 
  -2   1   7       39.85       40.21      1.20 o 
  -1   1   7       83.73       95.18      2.02 o 
   0   1   7       92.59       94.81      2.12 o 
   1   1   7      333.89      318.81      7.00 o 
   2   1   7      124.81      120.32      5.12 o 
   3   1   7        1.23        1.75      1.03 o 
   4   1   7       85.14       77.59      1.30 o 
   5   1   7        5.00        6.53      0.78 o 
   6   1   7      101.13      105.42      1.63 o 
   7   1   7        5.99        4.77      0.43 o 
   8   1   7        3.91        3.58      0.51 o 
   9   1   7        0.08        0.00      0.25 o 
 -12   2   7        5.75        9.02      0.55 o 
 -11   2   7        5.81        6.46      0.35 o 
 -10   2   7       57.81       55.41      1.23 o 
  -9   2   7        0.90        1.19      0.23 o 
  -8   2   7        0.26        0.53      0.21 o 
  -7   2   7      279.81      258.43      3.40 o 
  -6   2   7       49.16       51.27      1.04 o 
  -5   2   7       19.74       20.10      0.86 o 
  -4   2   7      214.68      217.80      2.94 o 
  -3   2   7      484.69      463.57      5.82 o 
  -2   2   7       11.38       11.61      0.77 o 
  -1   2   7       40.08       40.48      1.09 o 
   0   2   7      116.48      130.61      2.41 o 
   1   2   7      188.73      177.74      4.53 o 
   3   2   7      133.10      120.02      1.93 o 
   4   2   7      241.13      236.12      3.16 o 
   5   2   7       76.62       70.71      1.24 o 
   6   2   7       26.64       21.34      0.83 o 
   7   2   7        9.06       11.70      0.57 o 
   8   2   7       12.59       11.63      0.51 o 
   9   2   7        7.94        6.49      0.40 o 
 -12   3   7        1.35        1.30      0.40 o 
 -11   3   7       11.06       14.40      0.71 o 
 -10   3   7       35.40       36.90      0.83 o 
  -9   3   7       14.57       14.78      0.56 o 
  -8   3   7        7.75        7.99      0.84 o 
  -7   3   7      762.95      747.31      8.14 o 
  -6   3   7      473.00      467.73      5.03 o 
  -5   3   7        3.89        3.57      0.33 o 
  -4   3   7       45.15       37.49      0.92 o 
  -3   3   7        2.96        1.11      0.23 o 
  -2   3   7      209.73      195.73      4.21 o 
  -1   3   7        1.96        1.55      0.42 o 
   0   3   7       36.37       33.31      0.92 o 
   1   3   7      287.99      253.54      5.50 o 
   2   3   7       83.07       78.18      2.45 o 
   3   3   7      532.46      500.19      6.34 o 
   4   3   7       42.18       43.41      1.04 o 
   5   3   7       77.99       76.28      1.19 o 
   6   3   7        0.13        0.07      0.35 o 
   7   3   7        3.36        4.05      0.37 o 
   8   3   7        0.85        1.93      0.59 o 
 -11   4   7       66.02       71.54      1.58 o 
 -10   4   7        7.35        7.74      0.42 o 
  -9   4   7        1.03        1.51      0.29 o 
  -8   4   7        8.80       10.25      0.67 o 
  -7   4   7      163.15      168.72      3.63 o 
  -6   4   7      245.29      253.36      4.85 o 
  -5   4   7        5.72        4.54      0.38 o 
  -4   4   7       42.51       43.47      1.13 o 
  -3   4   7       11.13       10.88      0.54 o 
  -2   4   7       45.88       38.98      1.36 o 
  -1   4   7        0.36        0.40      0.21 o 
   0   4   7      135.22      127.98      2.13 o 
   1   4   7        3.49        3.48      1.47 o 
   2   4   7      130.34      126.59      2.52 o 
   3   4   7       73.54       74.12      1.80 o 
   4   4   7        2.68        2.94      0.38 o 
   5   4   7       16.00       13.48      0.74 o 
   6   4   7        0.49        1.42      1.42 o 
   7   4   7       25.04       25.53      1.27 o 
  -9   5   7      111.88      117.85      2.36 o 
  -8   5   7       67.24       71.66      1.42 o 
  -7   5   7        3.09        3.89      0.45 o 
  -6   5   7      111.62      109.41      2.68 o 
  -5   5   7        1.16        2.48      0.38 o 
  -4   5   7      378.12      382.06      6.18 o 
  -3   5   7        9.67        9.14      0.60 o 
  -2   5   7      167.95      167.21      3.12 o 
  -1   5   7        3.10        1.88      0.37 o 
   0   5   7      110.83      126.71      2.55 o 
   1   5   7        0.66        1.00      0.39 o 
   2   5   7       17.92       15.94      0.74 o 
   3   5   7        6.89        7.26      0.50 o 
   4   5   7       57.17       56.66      2.28 o 
   5   5   7        8.41        9.73      1.82 o 
   6   5   7        1.62        1.39      0.23 o 
  -8   6   7        1.67        1.11      0.47 o 
  -7   6   7        0.63        0.47      0.55 o 
  -6   6   7       18.80       19.86      0.97 o 
  -5   6   7       27.76       24.80      1.00 o 
  -4   6   7       96.93      101.22      2.43 o 
  -3   6   7        6.76        7.50      0.53 o 
  -2   6   7       24.12       15.67      0.65 o 
  -1   6   7       50.54       55.54      2.69 o 
   0   6   7      134.46      130.18      2.95 o 
   1   6   7       81.80       90.77      3.02 o 
   2   6   7       11.83       10.50      0.49 o 
   3   6   7       19.24       16.06      0.58 o 
   4   6   7       39.60       42.30      2.77 o 
  -4   7   7       43.75       50.24      1.43 o 
  -3   7   7        0.02        1.46      0.44 o 
  -2   7   7       16.46       17.20      0.74 o 
  -1   7   7       13.61       13.17      0.67 o 
   0   7   7       15.44       21.03      0.89 o 
   1   7   7        7.67        5.72      0.55 o 
 -12   0   8        0.52        1.06      0.19 o 
 -11   0   8      186.00      180.51      3.03 o 
 -10   0   8        3.34        0.85      0.36 o 
  -9   0   8       73.69       78.73      1.87 o 
  -8   0   8        2.37        3.04      1.48 o 
  -7   0   8        0.82        4.30      1.50 o 
  -6   0   8       64.28       60.75      2.04 o 
  -5   0   8       53.65       46.51      1.82 o 
  -4   0   8      583.08      512.31      8.89 o 
  -3   0   8        6.29       11.94      1.19 o 
  -1   0   8       75.74       74.54      3.01 o 
   0   0   8       41.60       45.66      4.87 o 
   1   0   8      727.64      719.08     23.68 o 
   2   0   8      106.96      102.74      2.32 o 
   3   0   8       30.41       29.47      1.26 o 
   4   0   8      181.80      185.29      3.58 o 
   5   0   8        5.40        3.78      0.59 o 
   6   0   8      142.82      150.60      3.07 o 
   7   0   8        3.86        7.50      0.91 o 
   8   0   8       12.85       10.67      1.02 o 
 -12   1   8      123.68      117.67      1.80 o 
 -11   1   8       14.83       14.32      0.42 o 
 -10   1   8        9.54       11.55      0.49 o 
  -9   1   8      315.16      313.42      4.10 o 
  -8   1   8      618.04      571.36      6.73 o 
  -7   1   8      216.38      219.10      3.03 o 
  -6   1   8       99.20      103.96      1.73 o 
  -5   1   8     1000.91      914.70     12.11 o 
  -4   1   8      570.12      546.50      7.22 o 
  -3   1   8      350.28      347.66      6.18 o 
  -2   1   8      136.47      137.87      4.49 o 
  -1   1   8       12.79       10.04      0.72 o 
   0   1   8      355.26      340.70      8.21 o 
   2   1   8        7.71        8.46      1.38 o 
   3   1   8      140.04      151.38      1.96 o 
   4   1   8       17.15       22.02      0.77 o 
   5   1   8        1.64        1.11      0.40 o 
   6   1   8        0.81        1.90      0.43 o 
   7   1   8        2.00        2.27      0.43 o 
   8   1   8       27.01       31.59      0.87 o 
 -12   2   8       26.51       24.47      0.87 o 
 -11   2   8       52.33       52.62      0.94 o 
 -10   2   8        1.76        3.34      0.92 o 
  -9   2   8        6.08        6.64      0.40 o 
  -8   2   8      321.09      308.79      3.71 o 
  -7   2   8       40.11       39.93      1.01 o 
  -6   2   8      424.93      412.73      5.03 o 
  -5   2   8      577.59      546.90      6.27 o 
  -4   2   8        8.65       11.15      0.51 o 
  -3   2   8      128.83      120.43      2.87 o 
  -2   2   8        9.87       10.04      0.56 o 
  -1   2   8      317.01      302.42      7.50 o 
   0   2   8       10.55       12.31      1.15 o 
   1   2   8      164.03      151.65      2.28 o 
   2   2   8        6.49        8.34      0.60 o 
   3   2   8      128.09      117.15      1.87 o 
   4   2   8       23.07       28.06      0.66 o 
   5   2   8        0.52        0.28      0.20 o 
   6   2   8       57.28       58.37      1.18 o 
   7   2   8        0.63        0.20      0.18 o 
   8   2   8        0.03       -0.20      0.36 o 
 -11   3   8       30.88       32.52      1.01 o 
 -10   3   8       97.04      105.29      1.70 o 
  -9   3   8        7.58        7.71      0.53 o 
  -8   3   8      147.94      149.17      2.28 o 
  -7   3   8        5.33        6.59      1.04 o 
  -6   3   8        6.26        8.22      0.40 o 
  -5   3   8        4.17        4.10      0.36 o 
  -4   3   8      174.92      171.06      2.45 o 
  -3   3   8      202.95      194.35      2.61 o 
  -2   3   8        5.38        6.38      0.69 o 
  -1   3   8       46.53       48.04      1.10 o 
   0   3   8       50.77       50.96      1.35 o 
   1   3   8       35.51       34.81      1.18 o 
   2   3   8       41.06       44.61      1.16 o 
   3   3   8      346.54      360.70      4.90 o 
   4   3   8      283.04      291.90      3.96 o 
   5   3   8        0.94        1.54      0.32 o 
   6   3   8        5.86        3.11      0.35 o 
   7   3   8        0.97        1.93      0.31 o 
 -10   4   8        9.55        8.90      0.42 o 
  -9   4   8       83.70       92.03      1.61 o 
  -8   4   8        1.81        3.39      0.86 o 
  -7   4   8      140.39      142.99      3.32 o 
  -6   4   8      750.55      807.75     14.98 o 
  -5   4   8       29.19       32.08      1.50 o 
  -4   4   8       80.34       85.47      1.97 o 
  -3   4   8      228.49      212.87      5.17 o 
  -2   4   8      110.02      108.08      2.01 o 
  -1   4   8       91.20       94.20      1.73 o 
   0   4   8       17.34       16.33      0.80 o 
   1   4   8        2.91        5.17      0.49 o 
   2   4   8        7.84        7.13      0.56 o 
   3   4   8        0.19        0.53      0.30 o 
   4   4   8       28.42       24.32      1.08 o 
   5   4   8      161.38      164.62      4.15 o 
   6   4   8      107.99      114.61      4.25 o 
  -9   5   8        6.22        5.93      0.35 o 
  -8   5   8        1.18        1.20      0.22 o 
  -7   5   8        1.03        1.57      0.59 o 
  -6   5   8        0.68        1.19      0.31 o 
  -5   5   8        4.81        5.32      0.44 o 
  -4   5   8        5.34        4.26      0.60 o 
  -3   5   8       28.25       28.76      1.07 o 
  -2   5   8        4.30        2.69      0.41 o 
  -1   5   8        3.52        5.81      0.51 o 
   0   5   8      155.43      157.27      3.19 o 
   1   5   8       37.12       33.25      1.06 o 
   2   5   8       47.08       48.88      1.75 o 
   3   5   8        6.20        4.81      0.38 o 
   4   5   8       40.81       38.02      1.33 o 
   5   5   8        3.84        4.90      0.59 o 
  -7   6   8        3.68        7.20      0.63 o 
  -6   6   8       35.29       40.32      1.27 o 
  -5   6   8       15.83       14.92      0.55 o 
  -4   6   8        0.14        0.37      0.51 o 
  -3   6   8       37.27       36.83      1.10 o 
  -2   6   8       27.12       34.86      1.39 o 
  -1   6   8        0.10        0.04      0.16 o 
   0   6   8        0.08        0.22      0.24 o 
   1   6   8        0.74        2.34      0.30 o 
   2   6   8       11.15        9.64      1.11 o 
 -12   1   9        1.39        1.42      0.24 o 
 -11   1   9        9.71        8.37      0.37 o 
 -10   1   9       24.83       25.50      0.66 o 
  -9   1   9        1.37        0.67      0.28 o 
  -8   1   9       26.94       25.62      0.89 o 
  -7   1   9        2.99        2.51      0.39 o 
  -6   1   9      108.96      111.51      1.85 o 
  -5   1   9       26.85       25.84      0.75 o 
  -4   1   9       45.91       39.61      1.00 o 
  -3   1   9        3.61        3.31      0.35 o 
  -2   1   9       26.26       24.62      3.32 o 
  -1   1   9        0.79        2.77      1.66 o 
   0   1   9        0.77        1.64      1.11 o 
   1   1   9       79.97       75.75      1.88 o 
   2   1   9       39.66       40.64      1.32 o 
   3   1   9        1.44        1.07      0.41 o 
   4   1   9        0.00       -0.05      0.31 o 
   5   1   9        1.01        1.26      0.51 o 
   6   1   9        0.70        1.00      0.34 o 
   7   1   9       12.06       12.04      0.55 o 
 -11   2   9        1.64        2.51      0.21 o 
 -10   2   9       15.14       15.30      1.01 o 
  -9   2   9       82.01       85.04      1.44 o 
  -8   2   9       65.72       64.21      1.26 o 
  -7   2   9        3.63        2.92      0.41 o 
  -6   2   9      454.88      444.04      5.56 o 
  -5   2   9      530.79      509.28      5.95 o 
  -4   2   9       19.70       18.11      0.68 o 
  -3   2   9        0.97       -0.06      0.20 o 
  -2   2   9      199.79      174.00      2.62 o 
  -1   2   9        6.03        3.27      0.36 o 
   0   2   9        2.40        3.84      0.51 o 
   1   2   9       27.01       25.73      1.65 o 
   2   2   9       61.62       57.74      2.24 o 
   3   2   9        0.31        0.12      0.27 o 
   4   2   9        8.36        9.82      0.51 o 
   5   2   9       55.17       62.45      1.56 o 
   6   2   9       68.93       67.43      2.33 o 
   7   2   9        0.01        0.10      0.64 o 
 -11   3   9        1.07        1.88      0.36 o 
 -10   3   9       57.10       63.91      1.82 o 
  -9   3   9        1.37        1.70      0.71 o 
  -8   3   9        5.12        6.34      0.62 o 
  -7   3   9        4.25        3.21      0.76 o 
  -6   3   9        3.35        3.24      0.42 o 
  -5   3   9        1.82        2.73      0.73 o 
  -4   3   9       69.00       61.43      1.23 o 
  -3   3   9       12.31       10.92      0.57 o 
  -2   3   9       80.27       80.67      1.58 o 
  -1   3   9        4.96        4.10      3.07 o 
   0   3   9        2.46        2.23      0.38 o 
   1   3   9       12.56       15.02      1.12 o 
   2   3   9       46.80       43.42      1.38 o 
   3   3   9       20.77       23.57      0.89 o 
   4   3   9      175.48      170.82      2.17 o 
   5   3   9       91.32       90.90      2.33 o 
   6   3   9       14.59       15.90      0.58 o 
 -10   4   9        0.69        1.11      0.16 o 
  -9   4   9       46.49       47.45      1.09 o 
  -8   4   9       32.44       35.49      1.05 o 
  -7   4   9      204.99      225.66      4.82 o 
  -6   4   9        1.28        0.57      0.31 o 
  -5   4   9       66.45       76.53      2.01 o 
  -4   4   9       13.04       14.48      0.78 o 
  -3   4   9      149.37      132.07      2.81 o 
  -2   4   9      158.27      158.41      3.11 o 
  -1   4   9       85.48       79.03      2.21 o 
   0   4   9       18.84       22.48      0.92 o 
   1   4   9       17.76       16.29      0.73 o 
   2   4   9       14.62       12.31      0.77 o 
   3   4   9        0.25        0.23      0.23 o 
   4   4   9       33.08       31.42      0.91 o 
   5   4   9        3.61        2.85      0.62 o 
  -8   5   9       15.05       15.09      0.54 o 
  -7   5   9        2.45        0.76      0.23 o 
  -6   5   9       13.22       12.80      0.83 o 
  -5   5   9      395.95      425.46      8.17 o 
  -4   5   9       36.17       43.57      1.28 o 
  -3   5   9       81.04       80.52      1.76 o 
  -2   5   9        7.32        4.98      0.45 o 
  -1   5   9        4.65        4.87      0.44 o 
   0   5   9       29.22       31.22      1.76 o 
   1   5   9        2.67        3.16      0.37 o 
   2   5   9       23.70       23.19      0.87 o 
   3   5   9        5.06        5.80      0.44 o 
   4   5   9        9.61       12.74      1.66 o 
  -5   6   9       37.48       35.09      1.25 o 
  -4   6   9       54.10       60.53      1.44 o 
  -3   6   9        1.50        0.18      0.16 o 
  -2   6   9        9.01       11.92      0.91 o 
  -1   6   9       26.69       21.60      1.15 o 
   0   6   9        0.82        1.03      0.23 o 
   1   6   9       47.38       47.40      1.35 o 
 -11   0  10        0.40        1.22      0.32 o 
 -10   0  10      302.80      310.20      7.56 o 
  -9   0  10        1.33        4.58      0.97 o 
  -8   0  10      201.17      200.52      4.44 o 
  -7   0  10      693.35      703.18     14.18 o 
  -6   0  10       48.14       50.97      2.11 o 
  -5   0  10       10.04       11.56      1.31 o 
   0   0  10       97.40       99.40      2.87 o 
   1   0  10       56.25       50.92      3.41 o 
   2   0  10       68.06       61.06      3.41 o 
   3   0  10       79.38       85.01      2.16 o 
   4   0  10       45.83       53.74      1.60 o 
   5   0  10       29.61       32.76      3.17 o 
   6   0  10        0.51        2.94      0.73 o 
 -11   1  10       11.93       11.78      0.43 o 
 -10   1  10       30.73       29.06      0.69 o 
  -9   1  10       14.15       12.39      0.66 o 
  -8   1  10        4.88        5.64      0.50 o 
  -7   1  10       36.25       36.14      1.16 o 
  -6   1  10       76.40       77.56      1.54 o 
  -5   1  10       35.41       33.36      1.05 o 
  -4   1  10      285.19      264.30      5.18 o 
  -1   1  10        9.53        7.28      1.98 o 
   0   1  10        0.64        0.14      0.69 o 
   1   1  10        3.67        2.69      0.60 o 
   2   1  10      125.04      134.35      2.92 o 
   3   1  10       22.80       18.96      1.00 o 
   4   1  10        3.02        2.79      0.73 o 
   5   1  10       29.37       35.44      1.24 o 
   6   1  10        4.16        3.65      0.53 o 
 -11   2  10       14.10       16.31      0.45 o 
 -10   2  10       69.31       76.42      1.20 o 
  -9   2  10      132.15      138.61      1.98 o 
  -8   2  10        2.15        2.70      0.29 o 
  -7   2  10      445.80      447.24      5.16 o 
  -6   2  10      115.51      114.06      2.16 o 
  -5   2  10       16.64       14.52      0.66 o 
  -4   2  10       42.86       42.82      1.30 o 
  -3   2  10       23.05       20.71      0.86 o 
  -2   2  10      437.76      417.86      7.12 o 
  -1   2  10        7.11        6.97      1.50 o 
   0   2  10       26.14       26.45      1.04 o 
   1   2  10       32.08       36.29      1.17 o 
   2   2  10        0.70        1.17      0.32 o 
   3   2  10       38.40       43.77      1.00 o 
   4   2  10        0.26        0.12      0.56 o 
   5   2  10       59.58       75.52      1.50 o 
   6   2  10       22.04       18.41      1.01 o 
 -10   3  10        3.27        2.91      0.29 o 
  -9   3  10        3.31        3.79      0.43 o 
  -8   3  10       17.28       20.00      0.53 o 
  -7   3  10        8.85        8.77      0.52 o 
  -6   3  10       67.83       73.41      1.68 o 
  -5   3  10       99.51       98.66      2.00 o 
  -4   3  10       98.96      103.61      2.36 o 
  -3   3  10        3.78        4.02      0.44 o 
  -2   3  10       85.35       87.23      2.08 o 
  -1   3  10       65.46       66.18      1.90 o 
   0   3  10       12.03       10.39      0.67 o 
   1   3  10       79.21       82.28      6.12 o 
   2   3  10        7.81        9.74      0.95 o 
   3   3  10       25.36       22.10      0.77 o 
   4   3  10        2.50        2.56      0.29 o 
   5   3  10       19.62       15.32      0.56 o 
  -9   4  10       34.23       39.07      1.11 o 
  -8   4  10       45.66       55.73      1.35 o 
  -7   4  10        1.33        0.92      0.29 o 
  -6   4  10       20.59       22.45      0.89 o 
  -5   4  10      168.76      185.12      3.81 o 
  -4   4  10        2.15        1.84      0.30 o 
  -3   4  10       93.02       94.52      2.13 o 
  -2   4  10       40.49       48.06      1.38 o 
  -1   4  10       56.18       49.16      1.42 o 
   0   4  10        0.64        0.99      0.59 o 
   1   4  10        5.52        6.22      0.59 o 
   2   4  10        1.17        0.13      0.34 o 
   3   4  10        2.48        3.65      0.39 o 
   4   4  10       21.92       19.08      0.90 o 
  -7   5  10        0.49        0.27      0.16 o 
  -6   5  10        1.63        0.19      0.40 o 
  -5   5  10      145.49      156.96      3.08 o 
  -4   5  10       38.78       48.10      1.37 o 
  -3   5  10        3.30        5.18      0.37 o 
  -2   5  10        3.09        1.05      0.33 o 
  -1   5  10       35.51       43.87      1.32 o 
   0   5  10        5.49        6.09      0.38 o 
   1   5  10       19.57       24.30      0.87 o 
   2   5  10        3.05        1.41      0.32 o 
 -10   1  11        4.37        5.09      0.31 o 
  -9   1  11        8.51        9.43      0.39 o 
  -8   1  11       18.19       18.24      0.71 o 
  -7   1  11       24.80       23.01      0.78 o 
  -6   1  11       10.49       12.11      1.03 o 
  -5   1  11      164.21      170.09      3.81 o 
  -1   1  11        0.02        0.11      0.67 o 
   0   1  11        1.68        1.20      0.70 o 
   1   1  11        0.59        0.39      0.54 o 
   2   1  11        8.42        9.21      0.74 o 
   3   1  11        9.06       10.10      0.72 o 
   4   1  11        0.03       -0.01      0.45 o 
   5   1  11        1.65        2.93      0.58 o 
 -10   2  11        0.57        0.11      0.20 o 
  -9   2  11       78.29       87.32      1.24 o 
  -8   2  11       50.14       51.56      0.99 o 
  -7   2  11        4.35        4.64      0.42 o 
  -6   2  11        9.66        8.03      0.52 o 
  -5   2  11        2.22        1.60      0.37 o 
  -4   2  11       22.77       22.56      0.98 o 
  -3   2  11       37.81       34.82      1.20 o 
  -2   2  11        2.80        3.60      0.45 o 
  -1   2  11        0.45        0.52      0.31 o 
   0   2  11        0.34        0.68      0.29 o 
   1   2  11        7.86        7.38      0.77 o 
   2   2  11        0.53        1.16      0.57 o 
   3   2  11       18.91       22.51      0.84 o 
   4   2  11        7.35       10.21      0.60 o 
   5   2  11       38.21       41.40      1.86 o 
  -9   3  11        2.35        1.83      0.44 o 
  -8   3  11       21.78       20.32      0.97 o 
  -7   3  11       33.09       31.61      1.01 o 
  -6   3  11       15.46       15.46      0.67 o 
  -5   3  11        0.04        0.49      0.38 o 
  -4   3  11       32.82       29.32      1.62 o 
  -3   3  11       11.43        8.65      0.57 o 
  -2   3  11       33.57       31.85      3.56 o 
  -1   3  11      161.59      149.51      4.06 o 
   0   3  11        2.41        1.59      0.36 o 
   1   3  11       12.05        9.24      0.61 o 
   2   3  11        0.58        0.48      0.22 o 
   3   3  11        4.21        3.76      0.29 o 
   4   3  11        0.30        0.72      0.55 o 
  -8   4  11       21.80       23.62      0.70 o 
  -7   4  11        7.94        8.81      0.81 o 
  -6   4  11        0.13        0.11      0.16 o 
  -5   4  11        1.77        1.55      0.43 o 
  -4   4  11       62.92       66.50      1.63 o 
  -3   4  11       16.12       15.80      2.01 o 
  -2   4  11        9.57       10.20      0.56 o 
  -1   4  11        3.59        1.29      0.36 o 
   0   4  11        0.13        0.00      0.24 o 
   1   4  11       33.39       33.79      0.97 o 
   2   4  11        1.38        0.44      0.15 o 
  -5   5  11       10.47       14.07      1.27 o 
  -4   5  11       24.20       21.14      0.73 o 
  -3   5  11        0.64        1.01      0.16 o 
  -2   5  11        0.47        0.13      0.40 o 
  -1   5  11        9.19        9.81      0.47 o 
  -9   0  12        9.71        9.44      1.19 o 
  -8   0  12       18.82       19.70      1.20 o 
  -7   0  12       24.88       26.64      2.01 o 
   0   0  12        0.87        1.50      1.50 o 
   1   0  12        1.10       -0.18      0.73 o 
   2   0  12       13.62       16.08      2.26 o 
   3   0  12       25.64       28.85      1.66 o 
   4   0  12        0.05       -0.36      0.55 o 
  -9   1  12       80.04       90.53      1.75 o 
  -8   1  12        0.95        1.63      0.70 o 
  -7   1  12        0.28        0.98      0.76 o 
  -6   1  12      130.24      139.28      4.69 o 
   0   1  12        4.38        4.82      1.03 o 
   1   1  12       20.24       26.48      1.69 o 
   2   1  12        2.02        2.22      0.60 o 
   3   1  12       26.69       33.98      1.05 o 
  -9   2  12        6.39        8.78      1.11 o 
  -8   2  12       42.51       43.61      1.01 o 
  -7   2  12        0.56        1.02      0.29 o 
  -6   2  12       15.02       16.50      1.58 o 
  -5   2  12        0.17        0.11      0.40 o 
  -4   2  12       18.57       16.30      0.87 o 
  -3   2  12       42.20       40.79      1.43 o 
  -1   2  12        4.79        3.86      0.93 o 
   0   2  12       16.27       20.58      2.65 o 
   1   2  12        0.23        0.66      0.78 o 
   2   2  12       15.46       12.57      1.82 o 
   3   2  12        0.01        0.25      0.56 o 
  -8   3  12        2.95        2.68      0.30 o 
  -7   3  12       67.01       77.00      1.89 o 
  -6   3  12        0.09        0.24      0.24 o 
  -5   3  12       17.36       19.13      0.82 o 
  -4   3  12       27.74       33.40      1.46 o 
  -3   3  12        4.95        5.53      0.59 o 
  -2   3  12       40.60       44.55      2.81 o 
  -1   3  12       21.13       23.27      0.76 o 
   0   3  12       55.05       56.93      1.62 o 
   1   3  12        3.13        2.31      0.29 o 
   2   3  12        0.05        0.08      1.42 o 
  -5   4  12       27.14       33.57      2.38 o 
  -4   4  12       16.40       19.92      0.73 o 
  -3   4  12        2.20        2.14      0.24 o 
  -2   4  12       26.75       27.24      1.03 o 
  -1   4  12        5.71        2.70      0.63 o 
   1   1  13        0.08        0.16      0.87 o 
   0   2  13        7.72        9.10      1.19 o 
                                                 
